# Supplementary material for: Clear-Cell Renal Cell Carcinoma Molecular Subtypes Differ by African and European Genetic Similarity
Source: Cancer Res Commun. 2025 May 1;5(5):743–55. doi: 10.1158/2767-9764.CRC-24-0624 (PMC12044083; doi:10.1158/2767-9764.CRC-24-0624)
Supplement: Supplementary Tables [file crc-24-0624_supplementary_tables_suppst.xlsx]

## Sheet: Definitions
Sup Tab 1 JHU Cohort
Variable	Definition
ptID	Patient ID
pathologic T	Pathologic T stage of nephrectomy specimen
Grade	Nuclear Grade
Race	Race
Sex	Sex
Avg_Cov	Average sequencing depth in whole exome sequencing
WES_STATUS	Availability of WES for tumor specimen
WES_comparison	Sample comparison (either matched normal or pooled normal samples)
per_unmapped	Percentage of RNAseq transcripts unmapped
total_mapped	Number of mapper RNAseq Reads
RNAseq_STATUS	Availability of RNAseq for tumor specimen
SAS	Estimated percentage of South Asian ancestry
AMR	Estimated percentage of American ancestry
EAS	Estimated percentage of East Asian ancestry
EUR	Estimated percentage of European ancestry
AFR	Estimated percentage of African ancestry
Age	Age
History of Hypertension	History of Hypertension
Pre-nephrectomy Creatinine	Creatinine at time of nephrectomy
eGFRcr	estimated glomelural filtration rate using CKDepi formula
Genetic Similarity Group	Genetic Similarity Group per clustering results in Sup Fig 1
Sup Tab 3 Pooled Cohort
Variable	Definition
ptID	Patient ID
pathologic T	Pathologic T stage of nephrectomy specimen
Grade	Nuclear Grade
Stage	Stage
Race	Race
Sex	Sex
WES_STATUS	Availability of WES for tumor specimen
RNAseq_STATUS	Availability of RNAseq for tumor specimen
SAS	Estimated percentage of South Asian ancestry
AMR	Estimated percentage of American ancestry
EAS	Estimated percentage of East Asian ancestry
EUR	Estimated percentage of European ancestry
AFR	Estimated percentage of African ancestry
Age	Age
Genetic Similarity Group	Genetic Similarity Group per clustering results in Sup Fig 1 and 2
Cohort	Sample source (JHU or TCGA)
IMm151 Cluster Prediction	Predicted IMm151 subtye

## Sheet: suptab1
ptID	pathologic T	Grade	Race	Sex	Avg_Cov	WES_STATUS	WES_comparison	per_unmapped	total_mapped	RNAseq_STATUS	SAS	AMR	EAS	EUR	AFR	History of Hypertension	Pre-nephrectomy Creatinine	eGFRcr	Age	Genetic Similarity Group
PT1	pT3a	2	B	Female	15.0405	PASSED	Matched Normal	37.3432	9924567	Passed	1e-05	1e-05	1e-05	0.037388	0.962582	Yes	0.9	75.7858	50-60	AFR
PT2	pT3a	2	B	Female	63.504	PASSED	Matched Normal	6.53866	25673790	Passed	1e-05	1e-05	1e-05	0.315243	0.684727	Yes	1.2	49.8705	61-70	AFR
PT5	pT3a	2	B	Female	39.47	PASSED	Pooled Normal	8.33246	26492103	Passed	1e-05	1e-05	1e-05	0.088165	0.911805	Yes	0.7	99.6338	50-60	AFR
PT6	pT3a	2	B	Male	15.5977	PASSED	Pooled Normal	5.30948	18495820	Passed	1e-05	1e-05	1e-05	0.093362	0.906608	Yes	1.6	42.4021	>70	AFR
PT8	pT3a	2	B	Male	185.478	PASSED	Matched Normal	4.25315	145442686	Passed	1e-05	1e-05	1e-05	0.134966	0.865004	Yes	1.79	40.2886	61-70	AFR
PT13	pT3c	3	B	Female	7.26862	FAILED	Failed	4.21802	77971051	Passed	1e-05	1e-05	1e-05	0.175793	0.824177	No	1	61.399	61-70	AFR
PT14	pT3a	3	B	Male	26.8828	PASSED	Pooled Normal	19.2369	17614665	Passed	1e-05	0.004018	1e-05	0.184314	0.811648	Yes	1.8	40.8983	61-70	AFR
PT15	pT3a	3	B	Male	5.95184	FAILED	Failed	23.111	29819846	Passed	1e-05	1e-05	1e-05	0.161223	0.838747	Yes	2.2	35.9403	<50	AFR
PT16	pT3a	3	B	Male	89.2647	PASSED	Matched Normal	9.06193	24376742	Passed	1e-05	1e-05	1e-05	0.477045	0.522925	No	0.7	103.48	61-70	AFR
PT19	pT3a	4	B	Male	0.41726	FAILED	Failed	12.3389	26251484	Passed	1e-05	1e-05	1e-05	0.041154	0.958816	No	0.7	108.779	50-60	AFR
PT21	pT3a	2	W	Female	2.37123	FAILED	Failed	14.1581	17513669	Passed	1e-05	1e-05	1e-05	0.894184	0.105786	No	1.2	53.6046	50-60	EUR
PT24	pT3a	2	W	Female	1.35556	FAILED	Failed	53.0948	5323874	Passed	1e-05	1e-05	1e-05	0.870387	0.129583	Yes	0.95	66.8627	61-70	EUR
PT27	pT3a	2	W	Male	4.14289	FAILED	Failed	11.6595	14696966	Passed	1e-05	1e-05	1e-05	0.872785	0.127185	Yes	1.1	88.6027	<50	EUR
PT28	pT3a	2	W	Male	219.889	PASSED	Pooled Normal	15.9339	27170893	Passed	1e-05	0.300627	1e-05	0.557578	0.141774	Yes	1.1	74.7436	61-70	EUR
PT29	pT3a	2	W	Male	10.7501	FAILED	Failed	6.32405	20323353	Passed	1e-05	1e-05	1e-05	0.931151	0.068819	Yes	2.1	33.0574	>70	EUR
PT30	pT3b	3	W	Female	21.8304	PASSED	Matched Normal	17.0869	4888041	Passed	1e-05	1e-05	1e-05	0.963886	0.036084	No	0.9	76.1827	50-60	EUR
PT31	pT3a	3	W	Female	29.3072	PASSED	Pooled Normal	10.6904	18795006	Passed	1e-05	1e-05	1e-05	0.907556	0.092414	No	0.8	87.7594	50-60	EUR
PT32	pT3a	3	W	Female	3.79103	FAILED	Failed	12.2636	17732587	Passed	1e-05	1e-05	1e-05	0.920583	0.079387	Yes	1.1	61.3189	<50	EUR
PT33	pT3a	3	W	Female	26.7012	PASSED	Pooled Normal	9.42037	11412494	Passed	1e-05	1e-05	1e-05	0.941029	0.058941	Yes	1.6	34.5383	61-70	EUR
PT35	pT3a	3	W	Male	0.67065	FAILED	Failed	71.4796	16665168	Passed	1e-05	1e-05	1e-05	0.843133	0.156837	Yes	1.1	73.5768	61-70	EUR
PT36	pT3a	3	W	Male	243.175	PASSED	Matched Normal	4.5919	45395720	Passed	1e-05	1e-05	1e-05	0.92876	0.07121	Yes	1.5	50.8026	61-70	EUR
PT37	pT3a	3	W	Male	92.9326	PASSED	Matched Normal	11.3148	15488367	Passed	1e-05	1e-05	1e-05	0.864916	0.135054	No	0.8	107.967	50-60	EUR
PT40	pT1a	2	B	Male	126.007	PASSED	Matched Normal	NA	NA	Failed	1e-05	1e-05	0.002579	0.508217	0.489184	Yes	7.1	9.27273	<50	AFR
PT41	pT1a	2	B	Male	2.01163	FAILED	Failed	22.4746	10482230	Passed	1e-05	1e-05	1e-05	0.318657	0.681313	Yes	0.9	103.218	50-60	AFR
PT42	pT1a	2	B	Male	45.473	PASSED	Matched Normal	11.5371	50044838	Passed	1e-05	1e-05	1e-05	0.238628	0.761342	Yes	1.2	72.6452	50-60	AFR
PT43	pT1a	2	B	Male	36.1257	PASSED	Matched Normal	10.285	21173019	Passed	1e-05	1e-05	1e-05	0.170437	0.829533	No	1	94.2235	<50	AFR
PT44	pT1a	2	B	Male	3.62781	FAILED	Failed	13.358	8774834	Passed	1e-05	1e-05	1e-05	0.128622	0.871348	Yes	0.8	114.417	<50	AFR
PT45	pT1a	2	B	Male	0.737388	FAILED	Failed	15.7411	32016682	Passed	NA	NA	NA	NA	NA	Yes	1.3	62.33	61-70	NA
PT46	pT1a	2	B	Male	63.2927	PASSED	Matched Normal	10.4957	26845786	Passed	1e-05	1e-05	1e-05	0.016654	0.983316	No	0.8	97.5707	61-70	AFR
PT47	pT1a	2	B	Male	18.1085	PASSED	Matched Normal	8.11653	38651662	Passed	1e-05	1e-05	1e-05	0.105506	0.894464	Yes	1.4	56.0245	61-70	AFR
PT48	pT1a	2	B	Female	1.55765	FAILED	Failed	43.6786	13470614	Passed	1e-05	1e-05	1e-05	0.125573	0.874397	Yes	1.1	53.1328	>70	AFR
PT49	pT1a	2	B	Female	9.61806	FAILED	Failed	15.1723	27365832	Passed	1e-05	1e-05	1e-05	0.024946	0.975024	Yes	1.3	52.7894	<50	AFR
PT50	pT1a	2	B	Female	166.393	PASSED	Matched Normal	13.5232	11484666	Passed	1.5e-05	1e-05	1e-05	0.040103	0.959862	Yes	1.2	47.5829	>70	AFR
PT51	pT1a	2	B	Female	35.7577	PASSED	Matched Normal	16.1024	22466427	Passed	1e-05	1e-05	1e-05	0.038862	0.961108	Yes	1.1	50.444	>70	AFR
PT52	pT1a	2	B	Female	57.0944	PASSED	Pooled Normal	6.85259	12146724	Passed	1e-05	1e-05	1e-05	0.150396	0.849574	Yes	0.8	80.7321	61-70	AFR
PT54	pT1a	2	B	Female	243.351	PASSED	Matched Normal	11.0859	25222401	Passed	1e-05	1e-05	1e-05	0.204636	0.795334	Yes	1.3	45.6397	61-70	AFR
PT55	pT1a	2	B	Female	35.3506	PASSED	Matched Normal	6.77747	29719380	Passed	1e-05	1e-05	1e-05	0.142233	0.857737	Yes	0.9	69.7129	61-70	AFR
PT56	pT1a	2	B	Female	271.494	PASSED	Matched Normal	8.72447	52997355	Passed	1e-05	1e-05	1e-05	0.234556	0.765414	Yes	0.5	100.667	>70	AFR
PT57	pT1a	3	B	Male	0.0737775	FAILED	Failed	15.1818	3730842	Passed	1e-05	0.00487	1e-05	0.026436	0.968674	Yes	6.1	11.2208	<50	AFR
PT58	pT1a	3	B	Male	224.283	PASSED	Matched Normal	8.21937	41192538	Passed	1e-05	1e-05	1e-05	0.28234	0.71763	No	1	99.3015	<50	AFR
PT59	pT1a	3	B	Female	63.4965	PASSED	Matched Normal	24.7847	19079922	Passed	1e-05	1e-05	1e-05	0.313848	0.686122	Yes	8	4.76442	>70	AFR
PT61	pT1a	3	B	Female	255.437	PASSED	Matched Normal	10.3085	26434660	Passed	1e-05	1e-05	1e-05	0.091979	0.907991	Yes	3.44	15.3288	50-60	AFR
PT62	pT1a	2	W	Male	304.418	PASSED	Matched Normal	5.49548	48497717	Passed	1e-05	1e-05	1e-05	0.94183	0.05814	No	0.8	115.878	<50	EUR
PT63	pT1a	2	W	Male	72.6973	PASSED	Matched Normal	13.4833	18003114	Passed	1e-05	1e-05	1e-05	0.90814	0.09183	Yes	1	91.0154	50-60	EUR
PT64	pT1a	2	W	Male	49.5721	PASSED	Matched Normal	6.49158	14019540	Passed	0.085526	1e-05	1e-05	0.531945	0.382509	No	0.8	107.652	50-60	AFR
PT66	pT1a	2	W	Male	5.214	FAILED	Failed	22.142	13971195	Passed	1e-05	1e-05	1e-05	0.87477	0.1252	Yes	1.3	62.33	61-70	EUR
PT67	pT1a	2	W	Male	5.19233	FAILED	Failed	10.8045	28233682	Passed	1e-05	1e-05	1e-05	0.886787	0.113183	Yes	1	82.0163	61-70	EUR
PT69	pT1a	2	W	Female	87.7323	PASSED	Pooled Normal	6.59819	24848784	Passed	1e-05	1e-05	1e-05	0.82845	0.17152	Yes	0.8	88.9795	50-60	EUR
PT70	pT1a	2	W	Female	15.2716	PASSED	Matched Normal	21.7367	10664302	Passed	1e-05	1e-05	1e-05	0.842009	0.157961	No	0.9	71.7272	61-70	EUR
PT72	pT1a	2	W	Female	235.804	PASSED	Matched Normal	15.3746	35039393	Passed	1e-05	1e-05	1e-05	0.910714	0.089256	Yes	1	72.9377	<50	EUR
PT73	pT1a	2	W	Female	49.2961	PASSED	Matched Normal	8.80222	14683240	Passed	0.006004	1e-05	1e-05	0.894695	0.099281	Yes	1.2	47.7756	>70	EUR
PT75	pT1a	2	W	Female	21.5126	PASSED	Matched Normal	12.6905	15137744	Passed	1e-05	1e-05	1e-05	0.893036	0.106934	No	0.7	94.733	61-70	EUR
PT76	pT1a	2	W	Female	105.338	PASSED	Matched Normal	7.55021	18636246	Passed	1e-05	0.260515	1e-05	0.573786	0.165679	Yes	0.9	82.2904	<50	EUR
PT78	pT1a	2	W	Female	223.239	PASSED	Matched Normal	7.45713	20819926	Passed	1e-05	1e-05	1e-05	0.872256	0.127714	No	1	61.6553	61-70	EUR
PT79	pT1a	2	W	Female	203.714	PASSED	Matched Normal	7.14349	20278094	Passed	1e-05	1e-05	1e-05	0.932745	0.067225	Yes	0.9	65.832	>70	EUR
PT80	pT1a	3	W	Male	167.545	PASSED	Matched Normal	7.97165	13517965	Passed	1e-05	1e-05	1e-05	0.907244	0.092726	No	1.1	88.8565	<50	EUR
PT81	pT1a	3	W	Female	103.42	PASSED	Matched Normal	14.7768	21210412	Passed	1e-05	1e-05	1e-05	0.887023	0.112947	Yes	0.9	77.6368	50-60	EUR
PT83	pT1a	3	W	Female	273.407	PASSED	Matched Normal	7.31429	25799106	Passed	1e-05	1e-05	1e-05	0.895352	0.104618	No	0.73	87.2032	>70	EUR
PT84	pT1a	3	W	Female	230.035	PASSED	Pooled Normal	7.95627	45987181	Passed	1e-05	1e-05	1e-05	0.938051	0.061919	Yes	0.8	84.7713	50-60	EUR

## Sheet: suptab2
sampleID	PBRM1	BAP1	HIF1A	SETD2	VHL	TP53	PTEN	TSC1	TSC2	MTOR	KDM5C	CDKN2A
NS1	NA	NA	NA	NA	NA	NA	NA	NA	NA	NA	NA	NA
NS3	NA	NA	NA	NA	NA	NA	NA	NA	NA	NA	NA	NA
NS7	Multihit	NA	Indel	NA	NA	SNV	NA	NA	NA	NA	NA	NA
NS8	NA	NA	NA	Multihit	NA	NA	NA	NA	NA	NA	NA	Frameshift
NS10	Frameshift	NA	NA	NA	NA	NA	NA	NA	NA	NA	NA	NA
NS21	NA	NA	NA	Frameshift	Frameshift	NA	SNV	NA	NA	NA	NA	NA
NS24	Frameshift	NA	Frameshift	NA	NA	NA	NA	NA	NA	NA	NA	NA
NS41	Frameshift	NA	NA	NA	SNV	Indel	NA	Indel	Multihit	NA	NA	NA
NS44	NA	NA	NA	NA	NA	NA	NA	NA	NA	NA	NA	NA
NS46	Frameshift	NA	NA	NA	SNV	NA	NA	NA	NA	SNV	NA	NA
NS49	Multihit	NA	NA	NA	Indel	NA	NA	NA	NA	NA	NA	NA
NS54	NA	NA	NA	NA	NA	NA	NA	NA	NA	NA	Frameshift	NA
NS56	Frameshift	NA	NA	NA	Splice Region	NA	NA	NA	NA	NA	NA	NA
NS61	NA	NA	NA	SNV	NA	NA	NA	NA	NA	NA	NA	NA
NS65	NA	NA	NA	NA	NA	NA	NA	NA	NA	NA	NA	NA
NS67	NA	NA	NA	NA	NA	NA	NA	NA	NA	SNV	NA	NA
NS73	NA	NA	NA	NA	NA	NA	NA	NA	NA	NA	NA	NA
NS75	NA	NA	NA	NA	Frameshift	NA	Frameshift	NA	NA	NA	NA	NA
NS81	NA	NA	NA	NA	NA	NA	NA	NA	NA	NA	NA	NA
NS83	NA	NA	NA	NA	NA	NA	NA	NA	NA	NA	NA	NA
NS85	NA	NA	NA	NA	NA	NA	NA	NA	NA	NA	NA	NA
NS89	NA	NA	NA	NA	NA	NA	NA	NA	NA	NA	NA	NA
NS91	SNV	NA	NA	NA	NA	NA	NA	NA	NA	NA	NA	NA
NS93	NA	NA	NA	NA	Frameshift	NA	NA	NA	NA	NA	NA	NA
NS97	NA	NA	SNV	NA	NA	NA	NA	NA	NA	Multihit	NA	NA
NS99	NA	NA	NA	NA	Frameshift	NA	NA	NA	NA	NA	NA	NA
NS103	NA	SNV	SNV	Multihit	NA	NA	NA	NA	NA	NA	NA	NA
NS105	NA	NA	SNV	NA	Frameshift	NA	NA	NA	NA	NA	NA	NA
NS107	NA	NA	NA	NA	NA	NA	NA	NA	NA	NA	NA	NA
NS109	NA	NA	NA	NA	SNV	NA	NA	NA	NA	NA	NA	NA
NS118	NA	NA	NA	NA	Frameshift	NA	NA	NA	NA	NA	NA	NA
NS119	NA	NA	NA	NA	NA	NA	NA	NA	NA	NA	NA	NA
NS123	SNV	NA	NA	NA	NA	NA	NA	NA	NA	NA	NA	NA
NS125	NA	NA	NA	NA	NA	NA	NA	NA	NA	NA	NA	NA
NS129	NA	NA	NA	NA	Frameshift	NA	NA	NA	NA	NA	NA	NA
NS131	NA	NA	NA	NA	NA	NA	NA	NA	NA	NA	NA	NA
NS134	NA	NA	NA	NA	NA	SNV	NA	NA	NA	NA	NA	NA
NS136	Splice Region	NA	NA	NA	Frameshift	NA	NA	NA	NA	NA	NA	NA
NS138	NA	NA	NA	NA	Splice Region	NA	NA	NA	NA	NA	NA	NA
NS140	NA	NA	NA	SNV	NA	NA	NA	NA	NA	NA	NA	NA
NS143	Frameshift	NA	NA	Multihit	Frameshift	NA	NA	NA	NA	NA	NA	NA
NS145	NA	NA	NA	NA	Frameshift	NA	NA	NA	NA	NA	NA	NA

## Sheet: suptab3
ptID	pathologic T	Grade	Stage	Race	Sex	WES_STATUS	RNAseq_STATUS	SAS	AMR	EAS	EUR	AFR	Age	Genetic Similarity Group	Cohort	IMm151 Cluster Prediction
PT1	pT3a	2	Stage III	B	Female	PASSED	PASSED	1e-05	1e-05	1e-05	0.037388	0.962582	54.39	AFR	JHU	angiogenic
PT2	pT3a	2	Stage III	B	Female	PASSED	PASSED	1e-05	1e-05	1e-05	0.315243	0.684727	66.17	AFR	JHU	complement_omega_oxidation
PT5	pT3a	2	Stage III	B	Female	PASSED	PASSED	1e-05	1e-05	1e-05	0.088165	0.911805	58.89	AFR	JHU	angiogenic
PT6	pT3a	2	Stage III	B	Male	PASSED	PASSED	1e-05	1e-05	1e-05	0.093362	0.906608	83.32	AFR	JHU	complement_omega_oxidation
PT8	pT3a	2	Stage III	B	Male	PASSED	PASSED	1e-05	1e-05	1e-05	0.134966	0.865004	69.89	AFR	JHU	angiogenic
PT13	pT3c	3	Stage III	B	Female	FAILED	PASSED	1e-05	1e-05	1e-05	0.175793	0.824177	67.91	AFR	JHU	complement_omega_oxidation
PT14	pT3a	3	Stage III	B	Male	PASSED	PASSED	1e-05	0.004018	1e-05	0.184314	0.811648	66.4	AFR	JHU	complement_omega_oxidation
PT15	pT3a	3	Stage III	B	Male	FAILED	PASSED	1e-05	1e-05	1e-05	0.161223	0.838747	48.46	AFR	JHU	angiogenic
PT16	pT3a	3	Stage III	B	Male	PASSED	PASSED	1e-05	1e-05	1e-05	0.477045	0.522925	67.49	AFR	JHU	angio_stromal
PT19	pT3a	4	Stage III	B	Male	FAILED	PASSED	1e-05	1e-05	1e-05	0.041154	0.958816	59.46	AFR	JHU	teff_proliferative
PT21	pT3a	2	Stage III	W	Female	FAILED	PASSED	1e-05	1e-05	1e-05	0.894184	0.105786	54.56	EUR	JHU	angiogenic
PT24	pT3a	2	Stage III	W	Female	FAILED	PASSED	1e-05	1e-05	1e-05	0.870387	0.129583	64.1	EUR	JHU	angiogenic
PT27	pT3a	2	Stage III	W	Male	FAILED	PASSED	1e-05	1e-05	1e-05	0.872785	0.127185	37.12	EUR	JHU	angio_stromal
PT28	pT3a	2	Stage III	W	Male	PASSED	PASSED	1e-05	0.300627	1e-05	0.557578	0.141774	64.47	EUR	JHU	angiogenic
PT29	pT3a	2	Stage III	W	Male	FAILED	PASSED	1e-05	1e-05	1e-05	0.931151	0.068819	70.88	EUR	JHU	complement_omega_oxidation
PT30	pT3b	3	Stage III	W	Female	PASSED	PASSED	1e-05	1e-05	1e-05	0.963886	0.036084	53.55	EUR	JHU	teff_proliferative
PT31	pT3a	3	Stage III	W	Female	PASSED	PASSED	1e-05	1e-05	1e-05	0.907556	0.092414	53.53	EUR	JHU	teff_proliferative
PT32	pT3a	3	Stage III	W	Female	FAILED	PASSED	1e-05	1e-05	1e-05	0.920583	0.079387	49.73	EUR	JHU	teff_proliferative
PT33	pT3a	3	Stage III	W	Female	PASSED	PASSED	1e-05	1e-05	1e-05	0.941029	0.058941	69.73	EUR	JHU	complement_omega_oxidation
PT35	pT3a	3	Stage III	W	Male	FAILED	PASSED	1e-05	1e-05	1e-05	0.843133	0.156837	67	EUR	JHU	complement_omega_oxidation
PT36	pT3a	3	Stage III	W	Male	PASSED	PASSED	1e-05	1e-05	1e-05	0.92876	0.07121	66.71	EUR	JHU	complement_omega_oxidation
PT37	pT3a	3	Stage III	W	Male	PASSED	PASSED	1e-05	1e-05	1e-05	0.864916	0.135054	51.84	EUR	JHU	complement_omega_oxidation
PT40	pT1a	2	Stage I	B	Male	PASSED	FAILED	1e-05	1e-05	0.002579	0.508217	0.489184	40.23	AFR	JHU	#N/A
PT41	pT1a	2	Stage I	B	Male	FAILED	PASSED	1e-05	1e-05	1e-05	0.318657	0.681313	51.29	AFR	JHU	teff_proliferative
PT42	pT1a	2	Stage I	B	Male	PASSED	PASSED	1e-05	1e-05	1e-05	0.238628	0.761342	52.26	AFR	JHU	angiogenic
PT43	pT1a	2	Stage I	B	Male	PASSED	PASSED	1e-05	1e-05	1e-05	0.170437	0.829533	45.62	AFR	JHU	angiogenic
PT44	pT1a	2	Stage I	B	Male	FAILED	PASSED	1e-05	1e-05	1e-05	0.128622	0.871348	42.51	AFR	JHU	angio_stromal
PT46	pT1a	2	Stage I	B	Male	PASSED	PASSED	1e-05	1e-05	1e-05	0.016654	0.983316	68.12	AFR	JHU	proliferative
PT47	pT1a	2	Stage I	B	Male	PASSED	PASSED	1e-05	1e-05	1e-05	0.105506	0.894464	64.29	AFR	JHU	angiogenic
PT48	pT1a	2	Stage I	B	Female	FAILED	PASSED	1e-05	1e-05	1e-05	0.125573	0.874397	72.77	AFR	JHU	proliferative
PT49	pT1a	2	Stage I	B	Female	FAILED	PASSED	1e-05	1e-05	1e-05	0.024946	0.975024	41.58	AFR	JHU	angiogenic
PT50	pT1a	2	Stage I	B	Female	PASSED	PASSED	1.5e-05	1e-05	1e-05	0.040103	0.959862	73.72	AFR	JHU	angio_stromal
PT51	pT1a	2	Stage I	B	Female	PASSED	PASSED	1e-05	1e-05	1e-05	0.038862	0.961108	81.12	AFR	JHU	angiogenic
PT52	pT1a	2	Stage I	B	Female	PASSED	PASSED	1e-05	1e-05	1e-05	0.150396	0.849574	66.95	AFR	JHU	proliferative
PT54	pT1a	2	Stage I	B	Female	PASSED	PASSED	1e-05	1e-05	1e-05	0.204636	0.795334	64.98	AFR	JHU	angio_stromal
PT55	pT1a	2	Stage I	B	Female	PASSED	PASSED	1e-05	1e-05	1e-05	0.142233	0.857737	67.82	AFR	JHU	angiogenic
PT56	pT1a	2	Stage I	B	Female	PASSED	PASSED	1e-05	1e-05	1e-05	0.234556	0.765414	75.03	AFR	JHU	angiogenic
PT57	pT1a	3	Stage I	B	Male	FAILED	PASSED	1e-05	0.00487	1e-05	0.026436	0.968674	38.86	AFR	JHU	proliferative
PT58	pT1a	3	Stage I	B	Male	PASSED	PASSED	1e-05	1e-05	1e-05	0.28234	0.71763	37.18	AFR	JHU	stromal_proliferative
PT59	pT1a	3	Stage I	B	Female	PASSED	PASSED	1e-05	1e-05	1e-05	0.313848	0.686122	77.7	AFR	JHU	angiogenic
PT61	pT1a	3	Stage I	B	Female	PASSED	PASSED	1e-05	1e-05	1e-05	0.091979	0.907991	52.65	AFR	JHU	angio_stromal
PT62	pT1a	2	Stage I	W	Male	PASSED	PASSED	1e-05	1e-05	1e-05	0.94183	0.05814	40.47	EUR	JHU	teff_proliferative
PT63	pT1a	2	Stage I	W	Male	PASSED	PASSED	1e-05	1e-05	1e-05	0.90814	0.09183	51.19	EUR	JHU	stromal_proliferative
PT64	pT1a	2	Stage I	W	Male	PASSED	PASSED	0.085526	1e-05	1e-05	0.531945	0.382509	52.31	AFR	JHU	angiogenic
PT66	pT1a	2	Stage I	W	Male	FAILED	PASSED	1e-05	1e-05	1e-05	0.87477	0.1252	61.44	EUR	JHU	angio_stromal
PT67	pT1a	2	Stage I	W	Male	FAILED	PASSED	1e-05	1e-05	1e-05	0.886787	0.113183	67.93	EUR	JHU	teff_proliferative
PT69	pT1a	2	Stage I	W	Female	PASSED	PASSED	1e-05	1e-05	1e-05	0.82845	0.17152	51.31	EUR	JHU	complement_omega_oxidation
PT70	pT1a	2	Stage I	W	Female	PASSED	PASSED	1e-05	1e-05	1e-05	0.842009	0.157961	63.24	EUR	JHU	proliferative
PT72	pT1a	2	Stage I	W	Female	PASSED	PASSED	1e-05	1e-05	1e-05	0.910714	0.089256	40.22	EUR	JHU	angiogenic
PT73	pT1a	2	Stage I	W	Female	PASSED	PASSED	0.006004	1e-05	1e-05	0.894695	0.099281	73.07	EUR	JHU	angiogenic
PT75	pT1a	2	Stage I	W	Female	PASSED	PASSED	1e-05	1e-05	1e-05	0.893036	0.106934	67	EUR	JHU	angio_stromal
PT76	pT1a	2	Stage I	W	Female	PASSED	PASSED	1e-05	0.260515	1e-05	0.573786	0.165679	41.15	EUR	JHU	angiogenic
PT78	pT1a	2	Stage I	W	Female	PASSED	PASSED	1e-05	1e-05	1e-05	0.872256	0.127714	67.24	EUR	JHU	angio_stromal
PT79	pT1a	2	Stage I	W	Female	PASSED	PASSED	1e-05	1e-05	1e-05	0.932745	0.067225	77.03	EUR	JHU	angiogenic
PT80	pT1a	3	Stage I	W	Male	PASSED	PASSED	1e-05	1e-05	1e-05	0.907244	0.092726	36.66	EUR	JHU	complement_omega_oxidation
PT81	pT1a	3	Stage I	W	Female	PASSED	PASSED	1e-05	1e-05	1e-05	0.887023	0.112947	50.51	EUR	JHU	teff_proliferative
PT83	pT1a	3	Stage I	W	Female	PASSED	PASSED	1e-05	1e-05	1e-05	0.895352	0.104618	72.22	EUR	JHU	teff_proliferative
PT84	pT1a	3	Stage I	W	Female	PASSED	PASSED	1e-05	1e-05	1e-05	0.938051	0.061919	59.1	EUR	JHU	angiogenic
TCGA-3Z-A93Z	T1a	2	Stage I	B	Male	PASSED	PASSED	0.002257	1e-05	0.004824	0.10147	0.891439	69	AFR	TCGA	angiogenic
TCGA-A3-3313	T1b	3	Stage I	B	Male	PASSED	PASSED	1e-05	0.016748	0.005199	0.09201	0.886033	59	AFR	TCGA	proliferative
TCGA-A3-3320	T1b	1	Stage I	W	Female	PASSED	PASSED	1e-05	1e-05	1e-05	0.99996	1e-05	52	EUR	TCGA	angiogenic
TCGA-A3-3323	T1b	1	Stage I	W	Male	PASSED	PASSED	0.003489	1e-05	0.001028	0.994214	0.001259	53	EUR	TCGA	angio_stromal
TCGA-A3-3326	T1a	1	Stage I	W	Male	PASSED	PASSED	1e-05	0.003857	0.014038	0.926506	0.055589	47	EUR	TCGA	angiogenic
TCGA-A3-3373	T1b	3	Stage I	W	Female	PASSED	PASSED	NA	NA	NA	NA	NA	54	EUR	TCGA	angiogenic
TCGA-A3-3376	T1a	2	Stage I	B	Male	PASSED	PASSED	1e-05	0.01143	0.003997	0.260566	0.723997	51	AFR	TCGA	angio_stromal
TCGA-A3-3382	T1b	3	Stage I	W	Male	PASSED	PASSED	0.004499	1e-05	1e-05	0.995471	1e-05	69	EUR	TCGA	complement_omega_oxidation
TCGA-A3-3385	T1a	2	Stage I	W	Female	PASSED	PASSED	1e-05	1e-05	0.003849	0.986054	0.010077	46	EUR	TCGA	angiogenic
TCGA-A3-A6NI	T1a	3	Stage I	B	Male	PASSED	PASSED	1e-05	0.000728	0.028678	0.186495	0.784089	47	AFR	TCGA	complement_omega_oxidation
TCGA-A3-A6NJ	T1a	1	Stage I	B	Female	PASSED	PASSED	NA	NA	NA	NA	NA	57	AFR	TCGA	angiogenic
TCGA-A3-A6NL	T1b	2	Stage I	B	Female	PASSED	PASSED	1e-05	0.00909	0.025807	0.171288	0.793805	49	AFR	TCGA	angio_stromal
TCGA-A3-A6NN	T1a	2	Stage I	B	Male	PASSED	PASSED	1e-05	0.008735	0.024883	0.200451	0.765921	78	AFR	TCGA	angio_stromal
TCGA-A3-A8CQ	T1a	2	Stage I	B	Female	PASSED	PASSED	1e-05	1e-05	0.013602	0.083241	0.903138	59	AFR	TCGA	angiogenic
TCGA-A3-A8OU	T1a	1	Stage I	B	Female	PASSED	PASSED	NA	NA	NA	NA	NA	74	AFR	TCGA	angiogenic
TCGA-A3-A8OW	T3a	2	Stage III	B	Male	PASSED	PASSED	1e-05	0.008634	0.006231	0.101679	0.883446	37	AFR	TCGA	angiogenic
TCGA-A3-A8OX	T1a	3	Stage I	B	Female	PASSED	PASSED	1e-05	0.001792	0.006266	0.052037	0.939896	65	AFR	TCGA	teff_proliferative
TCGA-AK-3427	T1a	X	Stage I	W	Male	PASSED	PASSED	0.02034	0.006358	0.044303	0.80397	0.12503	65	EUR	TCGA	proliferative
TCGA-AK-3443	T2	X	Stage II	W	Male	PASSED	PASSED	0.077261	1e-05	0.013046	0.890941	0.018741	45	EUR	TCGA	proliferative
TCGA-AK-3444	T1b	2	Stage I	W	Female	PASSED	PASSED	1e-05	1e-05	1e-05	0.995847	0.004123	80	EUR	TCGA	angiogenic
TCGA-AK-3458	T1b	3	Stage I	W	Male	PASSED	PASSED	0.001597	0.00561	1e-05	0.989739	0.003044	48	EUR	TCGA	angiogenic
TCGA-AS-3778	T1a	1	Stage I	W	Male	PASSED	PASSED	0.00419	1e-05	1e-05	0.995779	1e-05	35	EUR	TCGA	angiogenic
TCGA-B0-4712	T3a	3	Stage IV	W	Male	PASSED	PASSED	0.051581	1e-05	0.020234	0.906349	0.021826	76	EUR	TCGA	complement_omega_oxidation
TCGA-B0-4818	T2	3	Stage II	W	Female	PASSED	PASSED	0.002209	1e-05	1e-05	0.997761	1e-05	68	EUR	TCGA	angiogenic
TCGA-B0-4945	T1a	2	Stage I	W	Female	PASSED	PASSED	0.010831	0.001849	0.006604	0.980706	1e-05	75	EUR	TCGA	angiogenic
TCGA-B0-5077	T1a	3	Stage I	W	Male	PASSED	PASSED	0.065423	1e-05	1e-05	0.925431	0.009125	77	EUR	TCGA	complement_omega_oxidation
TCGA-B0-5080	T3a	3	Stage IV	W	Male	PASSED	PASSED	1e-05	1e-05	1e-05	0.99996	1e-05	63	EUR	TCGA	stromal_proliferative
TCGA-B0-5084	T3a	3	Stage IV	W	Male	PASSED	PASSED	0.008443	0.000365	0.003167	0.987457	0.000568	33	EUR	TCGA	proliferative
TCGA-B0-5088	T1b	3	Stage I	W	Male	PASSED	PASSED	1e-05	1e-05	0.423218	0.576751	1e-05	53	EUR	TCGA	complement_omega_oxidation
TCGA-B0-5092	T1a	3	Stage IV	W	Female	PASSED	PASSED	0.001394	0.003713	1e-05	0.990368	0.004515	53	EUR	TCGA	teff_proliferative
TCGA-B0-5096	T3a	X	Stage III	W	Female	PASSED	PASSED	1e-05	0.006547	0.005258	0.972172	0.016013	72	EUR	TCGA	stromal_proliferative
TCGA-B0-5098	T1	3	Stage I	B	Female	PASSED	PASSED	1e-05	0.022972	0.007136	0.20629	0.763592	53	AFR	TCGA	proliferative
TCGA-B0-5100	T3a	3	Stage III	B	Male	PASSED	PASSED	1e-05	0.020586	0.006709	0.109317	0.863379	72	AFR	TCGA	stromal_proliferative
TCGA-B0-5104	T1	2	Stage I	W	Female	PASSED	PASSED	0.000264	0.002436	0.012069	0.985221	1e-05	90	EUR	TCGA	angiogenic
TCGA-B0-5110	T1a	2	Stage I	W	Female	PASSED	PASSED	1e-05	0.005934	0.060279	0.792222	0.141555	71	EUR	TCGA	angiogenic
TCGA-B0-5115	T2	3	Stage IV	W	Male	PASSED	PASSED	1e-05	0.012267	0.054484	0.303282	0.629957	43	AFR	TCGA	angio_stromal
TCGA-B0-5119	T1b	2	Stage I	W	Female	PASSED	PASSED	1e-05	0.008769	0.041417	0.860591	0.089212	61	EUR	TCGA	angiogenic
TCGA-B0-5120	T1a	2	Stage I	W	Female	PASSED	PASSED	1e-05	0.0033	0.028412	0.920673	0.047605	72	EUR	TCGA	angio_stromal
TCGA-B0-5690	T1b	1	Stage I	W	Female	PASSED	PASSED	NA	NA	NA	NA	NA	53	EUR	TCGA	angio_stromal
TCGA-B0-5691	T1a	3	Stage I	W	Female	PASSED	PASSED	1e-05	0.006044	0.0337	0.867869	0.092377	66	EUR	TCGA	angiogenic
TCGA-B0-5693	T1b	2	Stage I	W	Female	PASSED	PASSED	0.007304	1e-05	1e-05	0.991017	0.001659	47	EUR	TCGA	angiogenic
TCGA-B0-5695	T1b	2	Stage I	W	Female	PASSED	PASSED	1e-05	0.003797	0.03978	0.852289	0.104125	61	EUR	TCGA	angiogenic
TCGA-B0-5698	T1b	3	Stage I	B	Male	PASSED	PASSED	1e-05	1e-05	0.005708	0.449051	0.545221	77	AFR	TCGA	angiogenic
TCGA-B0-5703	T1b	3	Stage I	W	Male	PASSED	PASSED	0.01507	0.003906	1e-05	0.981004	1e-05	73	EUR	TCGA	complement_omega_oxidation
TCGA-B0-5707	T1a	3	Stage I	W	Female	PASSED	PASSED	0.013578	1e-05	0.002213	0.977767	0.006432	39	EUR	TCGA	proliferative
TCGA-B0-5712	T2	3	Stage IV	B	Female	PASSED	PASSED	1e-05	0.00875	0.047331	0.235446	0.708463	68	AFR	TCGA	angiogenic
TCGA-B0-5812	T1b	3	Stage I	W	Male	PASSED	PASSED	0.026838	1e-05	1e-05	0.972481	0.000661	53	EUR	TCGA	angio_stromal
TCGA-B2-4098	T1b	2	Stage I	B	Female	PASSED	PASSED	1e-05	0.011889	0.003664	0.337685	0.646752	72	AFR	TCGA	proliferative
TCGA-B2-4099	T1a	3	Stage I	W	Male	PASSED	PASSED	1e-05	0.001272	0.004375	0.956025	0.038318	83	EUR	TCGA	angiogenic
TCGA-B2-5639	T3	3	Stage IV	W	Male	PASSED	PASSED	1e-05	0.003057	1e-05	0.996913	1e-05	46	EUR	TCGA	angiogenic
TCGA-B2-5641	T1a	3	Stage I	W	Male	PASSED	PASSED	1e-05	1e-05	1e-05	0.99996	1e-05	79	EUR	TCGA	teff_proliferative
TCGA-B2-A4SR	T2a	X	Stage II	B	Male	PASSED	PASSED	1e-05	0.017707	0.017691	0.279268	0.685324	61	AFR	TCGA	angio_stromal
TCGA-B4-5377	T3	3	Stage IV	W	Female	PASSED	PASSED	0.004092	0.016263	0.029469	0.939869	0.010307	68	EUR	TCGA	angiogenic
TCGA-B4-5832	T3b	2	Stage III	W	Male	PASSED	PASSED	0.06356	0.010102	0.064906	0.857833	0.003599	65	EUR	TCGA	complement_omega_oxidation
TCGA-B4-5834	T1	1	Stage I	W	Male	PASSED	PASSED	0.004807	0.010742	0.014754	0.969687	1e-05	59	EUR	TCGA	angio_stromal
TCGA-B4-5835	T1	2	Stage I	W	Female	PASSED	PASSED	0.008142	0.005342	0.033042	0.953463	1e-05	64	EUR	TCGA	proliferative
TCGA-B4-5836	T1b	2	Stage I	W	Female	PASSED	PASSED	0.042559	0.012276	0.021989	0.923166	1e-05	61	EUR	TCGA	angiogenic
TCGA-B4-5838	T3	2	NA	W	Male	PASSED	PASSED	0.023509	0.010134	0.013462	0.952885	1e-05	52	EUR	TCGA	complement_omega_oxidation
TCGA-B4-5844	T2	1	Stage II	W	Female	PASSED	PASSED	0.010964	0.009713	0.024518	0.954795	1e-05	61	EUR	TCGA	angiogenic
TCGA-B8-4143	T3a	3	Stage IV	W	Female	PASSED	PASSED	1e-05	0.001827	1e-05	0.998143	1e-05	66	EUR	TCGA	teff_proliferative
TCGA-B8-4146	T1b	2	Stage I	W	Female	PASSED	PASSED	0.019472	1e-05	1e-05	0.9761	0.004408	41	EUR	TCGA	angiogenic
TCGA-B8-4148	T1a	3	Stage I	W	Female	PASSED	PASSED	1e-05	0.003113	0.006943	0.9716	0.018333	63	EUR	TCGA	angiogenic
TCGA-B8-4621	T1b	3	Stage I	B	Male	PASSED	PASSED	1e-05	0.002007	0.020227	0.060197	0.917559	63	AFR	TCGA	proliferative
TCGA-B8-4622	T3a	3	Stage IV	W	Male	PASSED	PASSED	1e-05	1e-05	1e-05	0.99996	1e-05	57	EUR	TCGA	complement_omega_oxidation
TCGA-B8-5159	T1a	3	Stage I	W	Female	PASSED	PASSED	1e-05	0.002997	0.008285	0.967512	0.021196	61	EUR	TCGA	angiogenic
TCGA-B8-5545	T1a	2	Stage I	B	Male	PASSED	PASSED	1e-05	0.009252	0.001754	0.128552	0.860431	42	AFR	TCGA	angio_stromal
TCGA-B8-5549	T1b	3	Stage I	W	Male	PASSED	PASSED	1e-05	0.021095	0.04851	0.747189	0.183196	53	EUR	TCGA	angiogenic
TCGA-B8-5551	T1b	3	Stage I	B	Female	PASSED	PASSED	1e-05	0.016101	0.007331	0.094946	0.881612	65	AFR	TCGA	teff_proliferative
TCGA-B8-5552	T1b	2	Stage I	W	Female	PASSED	PASSED	2e-05	1e-05	1.2e-05	0.999948	1e-05	41	EUR	TCGA	angio_stromal
TCGA-B8-5553	T1b	2	Stage I	W	Female	PASSED	PASSED	0.0352	0.001211	0.006926	0.945649	0.011014	67	EUR	TCGA	angiogenic
TCGA-B8-A54D	T3a	2	Stage III	B	Male	PASSED	PASSED	0.00015	0.004042	0.014502	0.181642	0.799664	69	AFR	TCGA	teff_proliferative
TCGA-B8-A54E	T1b	3	Stage I	B	Female	PASSED	PASSED	1e-05	0.002172	0.009714	0.068236	0.919869	62	AFR	TCGA	proliferative
TCGA-B8-A54F	T1a	2	Stage I	B	Female	PASSED	PASSED	1e-05	0.007563	0.004035	0.524402	0.46399	49	AFR	TCGA	angio_stromal
TCGA-B8-A54G	T1a	3	Stage I	B	Male	PASSED	PASSED	1e-05	0.010837	0.028802	0.106117	0.854234	50	AFR	TCGA	teff_proliferative
TCGA-B8-A54H	T2a	3	Stage II	B	Female	PASSED	PASSED	1e-05	0.014359	0.017189	0.152667	0.815775	69	AFR	TCGA	angiogenic
TCGA-B8-A54I	T1b	3	Stage I	B	Male	PASSED	PASSED	1e-05	0.001507	0.015492	0.276825	0.706166	48	AFR	TCGA	complement_omega_oxidation
TCGA-B8-A54J	T2a	2	Stage II	B	Male	PASSED	PASSED	1e-05	0.015033	0.013025	0.381935	0.589997	60	AFR	TCGA	angiogenic
TCGA-B8-A54K	T1a	1	Stage I	B	Male	PASSED	PASSED	1e-05	0.007908	0.014275	0.106715	0.871092	61	AFR	TCGA	angio_stromal
TCGA-B8-A7U6	T1a	3	Stage I	B	Female	PASSED	PASSED	1e-05	0.038716	0.005963	0.167716	0.787596	54	AFR	TCGA	angio_stromal
TCGA-B8-A8YJ	T1b	2	Stage I	B	Female	PASSED	PASSED	0.006649	0.011089	0.006683	0.240738	0.734841	60	AFR	TCGA	angio_stromal
TCGA-BP-4161	T1b	3	Stage I	W	Male	PASSED	PASSED	0.059348	1e-05	1e-05	0.933212	0.007421	74	EUR	TCGA	teff_proliferative
TCGA-BP-4162	T1b	2	Stage I	W	Female	PASSED	PASSED	1e-05	0.002443	1e-05	0.997527	1e-05	65	EUR	TCGA	angiogenic
TCGA-BP-4167	T3a	2	Stage III	W	Male	PASSED	PASSED	0.084021	1e-05	0.00959	0.890549	0.01583	59	EUR	TCGA	teff_proliferative
TCGA-BP-4177	T1a	2	Stage I	W	Male	PASSED	PASSED	1e-05	0.002174	0.015408	0.972406	0.010002	65	EUR	TCGA	angio_stromal
TCGA-BP-4760	T1a	2	Stage I	B	Male	PASSED	PASSED	1e-05	0.0504	1e-05	0.508043	0.441536	69	AFR	TCGA	angio_stromal
TCGA-BP-4770	T4	4	Stage IV	W	Female	PASSED	PASSED	1e-05	0.000199	1e-05	0.999771	1e-05	73	EUR	TCGA	stromal_proliferative
TCGA-BP-4782	T1a	2	Stage I	W	Female	PASSED	PASSED	1e-05	1e-05	0.01004	0.98993	1e-05	55	EUR	TCGA	complement_omega_oxidation
TCGA-BP-4795	T1a	2	Stage I	W	Female	PASSED	PASSED	1e-05	1e-05	1e-05	0.99996	1e-05	74	EUR	TCGA	angio_stromal
TCGA-BP-4962	T2	2	Stage II	W	Male	PASSED	PASSED	0.000886	0.003773	0.012457	0.982875	1e-05	58	EUR	TCGA	complement_omega_oxidation
TCGA-BP-4963	T1b	3	Stage I	W	Male	PASSED	PASSED	1e-05	0.009944	1.5e-05	0.976822	0.013208	63	EUR	TCGA	complement_omega_oxidation
TCGA-BP-4964	T1a	2	Stage I	W	Female	PASSED	PASSED	1e-05	0.004406	0.002071	0.987174	0.006339	54	EUR	TCGA	complement_omega_oxidation
TCGA-BP-4965	T1a	2	Stage I	W	Male	PASSED	PASSED	1e-05	0.002136	0.011578	0.945961	0.040315	46	EUR	TCGA	angiogenic
TCGA-BP-4968	T1b	3	Stage I	W	Male	PASSED	PASSED	1e-05	1e-05	1e-05	0.99996	1e-05	40	EUR	TCGA	complement_omega_oxidation
TCGA-BP-4976	T1a	3	Stage I	W	Male	PASSED	PASSED	0.003792	0.002333	0.018406	0.903223	0.072246	77	EUR	TCGA	angiogenic
TCGA-BP-4977	T1b	3	Stage I	W	Male	PASSED	PASSED	1e-05	0.004075	0.037917	0.811169	0.146829	57	EUR	TCGA	complement_omega_oxidation
TCGA-BP-4982	T1b	3	Stage I	W	Male	PASSED	PASSED	0.027949	1e-05	0.004131	0.965029	0.00288	42	EUR	TCGA	angiogenic
TCGA-BP-4989	T3a	3	Stage III	W	Male	PASSED	PASSED	1e-05	0.002544	0.031729	0.854108	0.111608	58	EUR	TCGA	teff_proliferative
TCGA-BP-4993	T1a	3	Stage I	W	Male	PASSED	PASSED	0.005349	1e-05	0.000965	0.993666	1e-05	58	EUR	TCGA	angio_stromal
TCGA-BP-4995	T1b	3	Stage I	W	Male	PASSED	PASSED	NA	NA	NA	NA	NA	68	EUR	TCGA	proliferative
TCGA-BP-5000	T1b	3	Stage I	W	Male	PASSED	PASSED	1e-05	1e-05	0.003153	0.996817	1e-05	40	EUR	TCGA	complement_omega_oxidation
TCGA-BP-5001	T1b	2	Stage I	W	Female	PASSED	PASSED	0.088122	1e-05	0.004552	0.876272	0.031044	43	EUR	TCGA	angiogenic
TCGA-BP-5007	T2	2	Stage II	W	Male	PASSED	PASSED	0.05534	0.000602	1e-05	0.935974	0.008073	45	EUR	TCGA	angiogenic
TCGA-BP-5009	T1b	3	Stage I	W	Male	PASSED	PASSED	0.047727	1e-05	0.004484	0.939156	0.008622	52	EUR	TCGA	complement_omega_oxidation
TCGA-BP-5168	T1a	2	Stage I	W	Male	PASSED	PASSED	0.031612	1e-05	1e-05	0.963629	0.00474	75	EUR	TCGA	angiogenic
TCGA-BP-5170	T1a	2	Stage I	W	Male	PASSED	PASSED	0.013721	1e-05	0.001317	0.984942	1e-05	55	EUR	TCGA	angio_stromal
TCGA-BP-5173	T1a	2	Stage I	W	Male	PASSED	PASSED	0.061162	1e-05	0.014816	0.890566	0.033446	75	EUR	TCGA	angiogenic
TCGA-BP-5174	T1a	2	Stage I	W	Female	PASSED	PASSED	0.001228	1e-05	1e-05	0.998742	1e-05	45	EUR	TCGA	angiogenic
TCGA-BP-5175	T1a	3	Stage I	W	Male	PASSED	PASSED	NA	NA	NA	NA	NA	60	EUR	TCGA	complement_omega_oxidation
TCGA-BP-5176	T1a	2	Stage I	W	Female	PASSED	PASSED	0.051114	1e-05	0.01042	0.924904	0.013551	78	EUR	TCGA	angiogenic
TCGA-BP-5177	T1a	3	Stage I	W	Female	PASSED	PASSED	0.069722	1e-05	0.007839	0.906327	0.016102	46	EUR	TCGA	angio_stromal
TCGA-BP-5180	T1a	2	Stage I	W	Male	PASSED	PASSED	0.061348	1e-05	1e-05	0.91363	0.025003	53	EUR	TCGA	complement_omega_oxidation
TCGA-BP-5181	T1b	2	Stage I	W	Female	PASSED	PASSED	0.081221	1e-05	0.007354	0.898568	0.012847	58	EUR	TCGA	angiogenic
TCGA-BP-5182	T1a	3	Stage I	W	Male	PASSED	PASSED	1e-05	1e-05	0.000191	0.984811	0.014978	56	EUR	TCGA	teff_proliferative
TCGA-BP-5184	T1a	3	Stage I	W	Male	PASSED	PASSED	NA	NA	NA	NA	NA	54	EUR	TCGA	angiogenic
TCGA-BP-5185	T1a	3	Stage I	W	Male	PASSED	PASSED	0.062849	1e-05	1e-05	0.931074	0.006056	56	EUR	TCGA	proliferative
TCGA-BP-5186	T1a	2	Stage I	W	Female	PASSED	PASSED	1e-05	0.004484	1e-05	0.995486	1e-05	50	EUR	TCGA	angiogenic
TCGA-BP-5187	T1a	2	Stage I	W	Male	PASSED	PASSED	1e-05	0.00765	0.021134	0.941802	0.029404	54	EUR	TCGA	angio_stromal
TCGA-BP-5190	T1a	3	Stage I	W	Male	PASSED	PASSED	0.007802	1e-05	1e-05	0.992168	1e-05	61	EUR	TCGA	complement_omega_oxidation
TCGA-BP-5191	T3a	2	Stage III	W	Male	PASSED	PASSED	0.086114	1e-05	0.014476	0.884049	0.015351	79	EUR	TCGA	complement_omega_oxidation
TCGA-BP-5192	T1a	2	Stage I	W	Male	PASSED	PASSED	0.057853	1e-05	0.015844	0.909101	0.017192	59	EUR	TCGA	angiogenic
TCGA-BP-5194	T1a	2	Stage I	W	Male	PASSED	PASSED	1e-05	0.004881	0.032069	0.869988	0.093053	39	EUR	TCGA	angiogenic
TCGA-BP-5195	T1a	2	Stage I	W	Male	PASSED	PASSED	1e-05	1e-05	1e-05	0.99996	1e-05	75	EUR	TCGA	angio_stromal
TCGA-BP-5196	T1a	2	Stage I	W	Male	PASSED	PASSED	1e-05	0.000601	1e-05	0.999369	1e-05	53	EUR	TCGA	teff_proliferative
TCGA-BP-5201	T3b	4	Stage IV	W	Male	PASSED	PASSED	NA	NA	NA	NA	NA	63	EUR	TCGA	teff_proliferative
TCGA-BP-5202	T3a	2	Stage III	W	Male	PASSED	PASSED	0.163947	1e-05	0.003513	0.770339	0.062191	75	EUR	TCGA	angiogenic
TCGA-CJ-4634	T1b	2	Stage I	W	Female	PASSED	PASSED	1e-05	0.001906	1e-05	0.998064	1e-05	60	EUR	TCGA	angiogenic
TCGA-CJ-4636	T3a	3	Stage III	W	Male	PASSED	PASSED	0.014099	0.002322	0.006895	0.976674	1e-05	51	EUR	TCGA	teff_proliferative
TCGA-CJ-4638	T3a	4	Stage IV	W	Female	PASSED	PASSED	1e-05	0.001855	0.013605	0.930957	0.053573	46	EUR	TCGA	complement_omega_oxidation
TCGA-CJ-4641	T3a	4	Stage IV	W	Female	PASSED	PASSED	0.006578	0.003332	1e-05	0.990071	1e-05	55	EUR	TCGA	teff_proliferative
TCGA-CJ-4644	T3a	3	Stage IV	W	Female	PASSED	PASSED	1e-05	0.0012	1e-05	0.99877	1e-05	48	EUR	TCGA	angiogenic
TCGA-CJ-4882	T3a	3	Stage III	B	Male	PASSED	PASSED	1e-05	1e-05	0.002905	0.19647	0.800604	57	AFR	TCGA	teff_proliferative
TCGA-CJ-4902	T3a	3	Stage III	W	Male	PASSED	PASSED	1e-05	1e-05	0.002668	0.993462	0.00385	61	EUR	TCGA	angio_stromal
TCGA-CJ-4903	T1b	3	Stage I	W	Male	PASSED	PASSED	0.00229	1e-05	1e-05	0.99768	1e-05	50	EUR	TCGA	angiogenic
TCGA-CJ-4904	T3a	3	Stage IV	W	Female	PASSED	PASSED	0.00323	1e-05	1.4e-05	0.996736	1e-05	60	EUR	TCGA	angio_stromal
TCGA-CJ-4905	T1a	2	Stage I	W	Female	PASSED	PASSED	1e-05	1e-05	0.003473	0.995703	0.000804	62	EUR	TCGA	angio_stromal
TCGA-CJ-4908	T1a	2	Stage I	W	Male	PASSED	PASSED	1e-05	0.002907	0.030245	0.876156	0.090682	38	EUR	TCGA	angio_stromal
TCGA-CJ-4920	T1b	2	Stage I	W	Female	PASSED	PASSED	9.4e-05	1e-05	1e-05	0.994641	0.005245	64	EUR	TCGA	angio_stromal
TCGA-CJ-5671	T1a	3	Stage I	W	Male	PASSED	PASSED	1e-05	0.014563	0.003063	0.977096	0.005269	51	EUR	TCGA	stromal_proliferative
TCGA-CJ-5672	T1a	3	Stage I	W	Male	PASSED	PASSED	1e-05	1e-05	1.3e-05	0.999957	1e-05	84	EUR	TCGA	teff_proliferative
TCGA-CJ-5678	T2b	3	Stage IV	B	Male	PASSED	PASSED	1e-05	0.005287	0.00581	0.124662	0.864231	62	AFR	TCGA	teff_proliferative
TCGA-CJ-5683	T1b	3	Stage I	W	Male	PASSED	PASSED	1e-05	0.011705	1e-05	0.980135	0.008141	78	EUR	TCGA	angiogenic
TCGA-CJ-5684	T3a	2	Stage III	W	Male	PASSED	PASSED	0.01004	1e-05	1e-05	0.987877	0.002063	61	EUR	TCGA	angiogenic
TCGA-CJ-5686	T1b	3	Stage I	W	Female	PASSED	PASSED	0.010852	0.004393	0.001514	0.946621	0.036619	59	EUR	TCGA	angiogenic
TCGA-CJ-6030	T1a	3	Stage I	W	Male	PASSED	PASSED	0.008902	1e-05	1e-05	0.991068	1e-05	65	EUR	TCGA	teff_proliferative
TCGA-CJ-6031	T1b	3	Stage I	W	Male	PASSED	PASSED	0.233942	1e-05	0.015853	0.72076	0.029436	54	EUR	TCGA	stromal_proliferative
TCGA-CJ-6032	T2	3	Stage II	W	Female	PASSED	PASSED	1e-05	0.005423	0.035052	0.826003	0.133513	63	EUR	TCGA	angiogenic
TCGA-CW-5580	T3a	3	Stage IV	W	Female	PASSED	PASSED	1e-05	0.000906	0.003261	0.995812	1e-05	73	EUR	TCGA	angiogenic
TCGA-CW-5581	T1b	3	Stage I	W	Male	PASSED	PASSED	1e-05	1e-05	1e-05	0.99996	1e-05	44	EUR	TCGA	angiogenic
TCGA-CW-5583	T1a	2	Stage I	W	Female	PASSED	PASSED	NA	NA	NA	NA	NA	51	EUR	TCGA	angiogenic
TCGA-CW-5587	T3b	2	Stage III	W	Female	PASSED	PASSED	NA	NA	NA	NA	NA	62	EUR	TCGA	angiogenic
TCGA-CW-5588	T1a	2	Stage I	W	Female	PASSED	PASSED	0.004563	0.000552	0.005139	0.985824	0.003922	78	EUR	TCGA	complement_omega_oxidation
TCGA-CW-5589	T1a	2	Stage I	W	Male	PASSED	PASSED	1e-05	0.002884	0.000176	0.99692	1e-05	52	EUR	TCGA	angiogenic
TCGA-CW-5590	T3a	3	Stage IV	W	Male	PASSED	PASSED	1e-05	0.004083	0.026679	0.901926	0.067301	51	EUR	TCGA	complement_omega_oxidation
TCGA-CW-6090	T1b	3	Stage I	W	Male	PASSED	PASSED	1e-05	0.003375	0.013116	0.945874	0.037625	68	EUR	TCGA	stromal_proliferative
TCGA-CW-6093	T1a	1	Stage I	W	Male	PASSED	PASSED	1e-05	0.001089	0.025258	0.910128	0.063516	73	EUR	TCGA	angio_stromal
TCGA-CZ-4853	T1a	2	Stage I	W	Male	PASSED	PASSED	1e-05	0.00617	0.034105	0.866641	0.093074	82	EUR	TCGA	angiogenic
TCGA-CZ-4856	T1b	2	Stage I	W	Female	PASSED	PASSED	NA	NA	NA	NA	NA	62	EUR	TCGA	angiogenic
TCGA-CZ-4859	T1	2	Stage I	W	Female	PASSED	PASSED	NA	NA	NA	NA	NA	59	EUR	TCGA	angiogenic
TCGA-CZ-4865	T1a	2	Stage I	W	Female	PASSED	PASSED	1e-05	0.002485	0.004887	0.972498	0.02012	70	EUR	TCGA	complement_omega_oxidation
TCGA-CZ-5461	T1b	4	Stage IV	W	Male	PASSED	PASSED	0.278687	0.001369	0.020771	0.65128	0.047893	52	EUR	TCGA	angio_stromal
TCGA-CZ-5462	T1b	3	Stage IV	W	Male	PASSED	PASSED	0.008712	0.00084	0.003996	0.984965	0.001486	83	EUR	TCGA	complement_omega_oxidation
TCGA-CZ-5463	T2	2	Stage II	W	Male	PASSED	PASSED	1e-05	0.002441	0.007896	0.936581	0.053072	76	EUR	TCGA	angiogenic
TCGA-CZ-5465	T3b	2	Stage III	NA	Female	PASSED	PASSED	0.007987	1e-05	0.000201	0.987169	0.004632	76	EUR	TCGA	angiogenic
TCGA-CZ-5466	T3a	2	Stage III	NA	Male	PASSED	PASSED	1e-05	0.054679	0.011772	0.933528	1e-05	67	EUR	TCGA	complement_omega_oxidation
TCGA-CZ-5468	T3b	4	Stage IV	W	Male	PASSED	PASSED	0.072974	1e-05	0.007211	0.90385	0.015955	84	EUR	TCGA	complement_omega_oxidation
TCGA-CZ-5469	T2	2	Stage II	W	Male	PASSED	PASSED	0.007712	0.004356	0.010471	0.977452	1e-05	41	EUR	TCGA	stromal_proliferative
TCGA-CZ-5470	T2	3	Stage II	NA	Female	PASSED	PASSED	1e-05	0.004947	1e-05	0.995023	1e-05	72	EUR	TCGA	teff_proliferative
TCGA-CZ-5982	T1a	2	Stage I	W	Female	PASSED	PASSED	0.071672	1e-05	0.012854	0.89581	0.019653	59	EUR	TCGA	angiogenic
TCGA-CZ-5984	T1b	3	Stage I	W	Male	PASSED	PASSED	1e-05	0.001489	0.015545	0.982946	1e-05	51	EUR	TCGA	complement_omega_oxidation
TCGA-CZ-5985	T2	2	Stage II	W	Male	PASSED	PASSED	1e-05	1e-05	1e-05	0.99996	1e-05	58	EUR	TCGA	angiogenic
TCGA-CZ-5986	T1	3	Stage I	W	Male	PASSED	PASSED	1e-05	0.004549	0.028478	0.873539	0.093424	61	EUR	TCGA	angiogenic
TCGA-CZ-5988	T1b	2	Stage I	W	Male	PASSED	PASSED	0.004316	0.001538	0.001031	0.98439	0.008725	38	EUR	TCGA	complement_omega_oxidation
TCGA-CZ-5989	T2	2	Stage II	W	Male	PASSED	PASSED	0.005684	1e-05	0.00302	0.986962	0.004324	60	EUR	TCGA	angiogenic
TCGA-DV-5565	T1a	2	Stage I	W	Male	PASSED	PASSED	1e-05	0.001036	0.013177	0.975734	0.010043	59	EUR	TCGA	stromal_proliferative
TCGA-DV-5566	T1a	2	Stage I	W	Female	PASSED	PASSED	1e-05	0.002222	1e-05	0.990911	0.006846	67	EUR	TCGA	angiogenic
TCGA-DV-5567	T1a	2	Stage I	B	Female	PASSED	PASSED	NA	NA	NA	NA	NA	40	AFR	TCGA	angio_stromal
TCGA-DV-5568	T1a	2	Stage I	W	Male	PASSED	PASSED	0.006235	1e-05	1e-05	0.993735	1e-05	26	EUR	TCGA	complement_omega_oxidation
TCGA-DV-5569	T1a	2	Stage I	W	Female	PASSED	PASSED	0.060325	1e-05	1e-05	0.921819	0.017837	29	EUR	TCGA	complement_omega_oxidation
TCGA-DV-5574	T1a	2	Stage I	W	Male	PASSED	PASSED	1e-05	0.004709	0.027645	0.894707	0.072929	37	EUR	TCGA	teff_proliferative
TCGA-DV-5575	T1a	2	Stage I	W	Female	PASSED	PASSED	1e-05	0.000277	1e-05	0.997393	0.00231	52	EUR	TCGA	angio_stromal
TCGA-DV-5576	T1a	2	Stage I	B	Female	PASSED	PASSED	1e-05	0.003573	0.028077	0.339243	0.629097	55	AFR	TCGA	angio_stromal
TCGA-DV-A4VX	T3b	4	Stage IV	B	Male	PASSED	PASSED	1e-05	0.002854	0.020536	0.203787	0.772813	59	AFR	TCGA	complement_omega_oxidation
TCGA-DV-A4VZ	T1a	2	Stage I	B	Male	PASSED	PASSED	1e-05	1e-05	1e-05	0.310461	0.689509	53	AFR	TCGA	proliferative
TCGA-DV-A4W0	T1b	3	Stage I	B	Male	PASSED	PASSED	1e-05	0.003207	0.013076	0.097712	0.885995	55	AFR	TCGA	angiogenic
TCGA-EU-5904	T1	1	Stage I	W	Female	PASSED	PASSED	0.001398	0.003681	0.005146	0.987896	0.001879	47	EUR	TCGA	angiogenic
TCGA-EU-5907	T3a	3	Stage III	W	Male	PASSED	PASSED	0.036638	0.00302	1e-05	0.948684	0.011648	81	EUR	TCGA	complement_omega_oxidation
TCGA-G6-A5PC	T1b	4	Stage IV	B	Female	PASSED	PASSED	1e-05	0.011677	0.001528	0.184796	0.801989	54	AFR	TCGA	complement_omega_oxidation
TCGA-G6-A8L6	T2a	3	Stage IV	B	Male	PASSED	PASSED	1e-05	0.000316	0.02041	0.137692	0.841572	55	AFR	TCGA	angio_stromal
TCGA-G6-A8L7	T1b	3	Stage I	B	Female	PASSED	PASSED	1e-05	0.016758	0.012271	0.511985	0.458975	81	AFR	TCGA	stromal_proliferative
TCGA-G6-A8L8	T1b	3	Stage I	B	Female	PASSED	PASSED	1e-05	0.004242	0.011122	0.195757	0.78887	62	AFR	TCGA	angiogenic
TCGA-GK-A6C7	T1a	X	Stage I	B	Female	PASSED	PASSED	1e-05	1e-05	0.010834	0.245423	0.743723	76	AFR	TCGA	angiogenic
TCGA-MM-A563	T3	2	NA	B	Male	PASSED	PASSED	1e-05	0.012571	0.016053	0.272893	0.698473	41	AFR	TCGA	teff_proliferative
TCGA-MM-A564	T2a	2	Stage II	B	Male	PASSED	PASSED	1e-05	0.209485	0.019315	0.181382	0.589808	68	AFR	TCGA	stromal_proliferative
TCGA-MM-A84U	T1a	2	Stage I	B	Female	PASSED	PASSED	1e-05	0.002127	0.017369	0.307836	0.672658	58	AFR	TCGA	complement_omega_oxidation
TCGA-MW-A4EC	T1a	2	Stage I	B	Female	PASSED	PASSED	1e-05	1e-05	0.002939	0.491279	0.505762	72	AFR	TCGA	angiogenic
TCGA-T7-A92I	T1a	1	Stage I	B	Female	PASSED	PASSED	1e-05	0.008261	1e-05	0.095324	0.896395	47	AFR	TCGA	proliferative

## Sheet: suptab4A_AFR_T_vs_EUR_T
baseMean	log2FoldChange	lfcSE	stat	pvalue	padj	Gene_symbol	max_cooks
16.6948	5.21628	0.947185	5.50714	3.64719e-08	0.000108619	POTEI	4.53046
7.07391	5.10714	1.31857	3.87325	0.000107396	0.0327123	KRT16	9.13694
339.34	5.07872	0.922074	5.50793	3.63083e-08	0.000108619	KRT17	0.877497
19.5361	4.65086	1.23618	3.76229	0.000168368	0.0418076	CRABP1	2.4284
254.393	4.64044	0.819493	5.66257	1.49123e-08	8.88225e-05	PADI1	0.100546
61.2626	4.32501	0.946276	4.57057	4.86411e-06	0.004955	SCEL	0.177001
15.0412	4.0914	1.06204	3.85241	0.000116963	0.0342624	LCN2	0.283311
17.0952	3.9793	0.93655	4.24889	2.14837e-05	0.0127964	LYPD6B	0.602559
110.211	3.91117	0.968289	4.03925	5.36219e-05	0.024784	CCL22	22.7931
147.443	3.50264	0.822851	4.25672	2.07451e-05	0.0127825	PVALB	0.93098
50.2443	3.48012	0.720515	4.83004	1.36508e-06	0.00253305	VTCN1	0.222886
90.7225	3.42084	0.867935	3.94135	8.10242e-05	0.0289564	AGR2	0.142958
47.6855	3.23254	0.755663	4.27775	1.88792e-05	0.0124045	ARHGAP40	1.30409
239.601	3.16067	0.81632	3.87186	0.00010801	0.0327123	POLR2J2	0.177895
11.8449	3.09781	0.779195	3.97566	7.01855e-05	0.027264	CPZ	0.316745
28.2159	2.79162	0.736361	3.79109	0.000149985	0.0408127	ZNF556	0.246368
197.361	2.75723	0.64553	4.27126	1.94373e-05	0.0124045	CFTR	0.500655
7.62076	2.68491	0.56847	4.72305	2.32338e-06	0.00319358	HOXB5	0.530055
479.038	2.63303	0.571001	4.61125	4.00262e-06	0.00447018	MYO3B	1.99996
188.113	2.60654	0.500104	5.212	1.86818e-07	0.000476892	CDH3	0.214353
282.621	2.60013	0.592839	4.3859	1.15509e-05	0.00932078	GRHL2	0.790438
71.1929	2.58227	0.634635	4.06891	4.72339e-05	0.0231142	SYT7	0.923971
106.327	2.57627	0.517468	4.97861	6.4043e-07	0.00143048	HOMER2	2.17231
46.1266	2.49178	0.623734	3.99493	6.47121e-05	0.0269825	HOXB9	0.366468
58.8154	2.36783	0.613708	3.85823	0.00011421	0.0340137	SOSTDC1	0.166337
187.861	2.05356	0.545848	3.76215	0.000168456	0.0418076	EHF	0.356144
873.339	2.00513	0.528126	3.79669	0.000146643	0.0408127	RP1	0.781637
4358.27	2.00116	0.423226	4.72835	2.26357e-06	0.00319358	H19	5.47643
235.803	1.97214	0.520949	3.78568	0.000153292	0.0408127	VNN1	0.400181
244.996	1.95426	0.439194	4.44964	8.60155e-06	0.00768506	NLGN4X	0.0861689
90.0789	1.91728	0.509607	3.76228	0.000168371	0.0418076	TPTEP1	0.27321
907.066	1.85165	0.472637	3.91771	8.93946e-05	0.0295813	TFCP2L1	1.69513
495.512	1.80318	0.468786	3.84649	0.000119824	0.0345345	SFRP1	1.10025
285.409	1.78273	0.445278	4.00362	6.23797e-05	0.0269825	PROM2	0.411414
85.4066	1.76342	0.43921	4.01498	5.94506e-05	0.0265581	WFDC2	1.07466
64.0222	1.7522	0.434012	4.0372	5.40922e-05	0.024784	VWA7	0.638701
92.3501	1.72301	0.434855	3.96227	7.42397e-05	0.0282253	SCARA3	0.106802
71.7591	1.716	0.415889	4.1261	3.6897e-05	0.0202811	SNORD68	0.202665
253.007	1.67338	0.407069	4.11081	3.94277e-05	0.0202811	ARHGEF38	0.348001
186.269	1.55036	0.406438	3.8145	0.00013646	0.0387049	CATSPERG	1.70289
259.16	1.45481	0.339678	4.28292	1.8446e-05	0.0124045	CNGA1	0.378894
266.016	1.38314	0.336606	4.10908	3.97247e-05	0.0202811	CPXM2	0.19517
499.137	1.36372	0.350801	3.88745	0.000101303	0.0323248	RNASE1	2.90633
611.357	1.11159	0.285205	3.8975	9.7189e-05	0.0315758	HIGD1A	0.252072
621.907	0.890572	0.195081	4.56515	4.99133e-06	0.004955	CEP170B	0.14636
2440.34	0.761175	0.196497	3.87372	0.000107186	0.0327123	FNIP2	0.853864
4248.77	0.751415	0.19869	3.78184	0.000155675	0.0408127	ITGB8	0.0526688
919.378	0.735822	0.186403	3.94749	7.89745e-05	0.0289564	DAAM1	0.0751446
634.578	0.679961	0.155326	4.37764	1.19972e-05	0.00932078	SOCS4	0.325731
13690.7	0.503271	0.126144	3.98965	6.61703e-05	0.0269825	MYO6	0.0745107
493.728	-0.620883	0.157998	-3.92969	8.50542e-05	0.0292214	GRIPAP1	0.502398
1535.38	-0.688453	0.158225	-4.35109	1.35462e-05	0.0100857	ZMYND8	0.0567932
414.407	-0.791221	0.198778	-3.98043	6.87908e-05	0.027264	GPATCH1	0.239282
19629.4	-0.823789	0.185917	-4.43094	9.3822e-06	0.00798336	RPL10	0.113224
7137.3	-0.886362	0.225815	-3.92516	8.66716e-05	0.0292214	SCARNA5	0.0246081
55.8389	-1.21768	0.321564	-3.78676	0.000152625	0.0408127	PIGC	0.292099
507.349	-1.39695	0.375782	-3.71745	0.000201241	0.0485942	PHGDH	0.156529
129.36	-1.40805	0.356885	-3.94539	7.96705e-05	0.0289564	RNA5S9	1.73506
35.888	-1.63499	0.397169	-4.11661	3.84493e-05	0.0202811	MIR7641-2	0.525361
5417.44	-1.64808	0.413189	-3.98868	6.64407e-05	0.0269825	TGFBI	0.105361
116.426	-2.41122	0.517628	-4.65821	3.18974e-06	0.00379983	PXDNL	0.340728
234.319	-2.49946	0.51829	-4.82252	1.41757e-06	0.00253305	LGI4	0.0574295
242.549	-2.67448	0.625143	-4.27818	1.88424e-05	0.0124045	CFAP47	0.0804453
270.995	-2.99754	0.802288	-3.73624	0.000186792	0.045723	PCDH15	2.19818
25.237	-3.11476	0.824276	-3.77878	0.000157596	0.0408127	CD19	2.10081
104.614	-3.25675	0.590957	-5.51098	3.5685e-08	0.000108619	NPTX2	0.0612085
47.0966	-3.28991	0.796423	-4.13086	3.61415e-05	0.0202811	FBN3	0.775573
78.5661	-3.47663	0.884201	-3.93195	8.42605e-05	0.0292214	WT1-AS	1.11742
90.504	-3.48706	0.767676	-4.54236	5.56278e-06	0.00523165	DUSP9	0.77844
9.94652	-4.2327	0.888302	-4.76494	1.88913e-06	0.00306881	GUSBP3	0.674971
204.765	-4.29529	0.712429	-6.02908	1.64891e-09	1.47322e-05	GP2	0.52104
19.2878	-5.45967	1.16245	-4.69669	2.64408e-06	0.00337479	SNTG1	0.703263
7.39923	-5.9122	1.45412	-4.06583	4.78609e-05	0.0231142	GOLGA6L2	19.2864

## Sheet: suptab4B_AFR_N_vs_EUR_N
baseMean	log2FoldChange	lfcSE	stat	pvalue	padj	Gene_symbol	max_cooks
72.14	-4.86015	1.04863	-4.63477	3.57343e-06	0.00491181	CXCL11	1.37571
7.35453	-3.96743	0.900347	-4.40655	1.05029e-05	0.00953402	CDCA5	0.922274
17.9804	-3.94692	0.928382	-4.2514	2.12435e-05	0.015184	SNORD78	3.5079
25.4951	-3.64978	0.843542	-4.32673	1.51341e-05	0.0117579	CDCA7	0.701861
31.2144	-3.2172	0.83646	-3.84621	0.000119957	0.0383683	LAG3	0.532463
14.7579	-2.82156	0.754181	-3.74122	0.000183129	0.0467476	GINS3	2.60611
27.6414	-2.62602	0.676158	-3.88373	0.000102866	0.0346814	LOC100129940	0.284144
45.3673	-2.28687	0.578982	-3.94981	7.82142e-05	0.0303828	PPM1E	0.0882516
23.2058	-2.08247	0.515374	-4.04069	5.32949e-05	0.0252436	NACAP1	1.25126
13.2748	-2.0205	0.503308	-4.01444	5.95879e-05	0.0253518	ASB16	2.10637
575.97	-1.76289	0.46826	-3.76478	0.000166699	0.0458268	FOLH1	2.96062
168.024	-1.55366	0.400843	-3.87598	0.000106199	0.0351419	UMAD1	1.20465
599.44	-1.39763	0.369443	-3.78308	0.000154898	0.0446432	KRBOX4	1.45736
195.9	-1.125	0.292539	-3.84563	0.000120243	0.0383683	GMNN	0.0718913
629.939	-0.961807	0.25069	-3.83664	0.000124731	0.0391019	HDHD2	1.93195
976.071	-0.90074	0.185524	-4.85511	1.20318e-06	0.00214995	DHRS7	0.32164
488.151	-0.88256	0.237503	-3.71599	0.000202406	0.0488756	CEP57L1	0.490319
686.988	-0.711528	0.189961	-3.74565	0.000179924	0.0467476	CACUL1	0.157136
1375.24	0.756504	0.188779	4.00736	6.14016e-05	0.0255159	MVP	0.120662
5586.44	0.756855	0.202252	3.74214	0.000182458	0.0467476	ATP11A	0.0693926
692.844	0.880776	0.236423	3.72543	0.000194985	0.0480568	SAMD4A	0.056274
681.103	0.929604	0.24784	3.75083	0.00017625	0.0467476	RRN3	0.36206
811.351	1.01855	0.270856	3.76048	0.000169586	0.045914	RASGRP3	0.305993
217.511	1.07687	0.284404	3.78639	0.000152849	0.0446432	C15orf39	0.10014
3189.59	1.19753	0.287985	4.15829	3.20632e-05	0.0197565	BIRC3	0.106316
65647.5	1.22866	0.324591	3.78524	0.000153558	0.0446432	NPIPB3	2.21792
283.247	1.24012	0.326463	3.79865	0.000145483	0.0440618	ADAMTS10	0.236182
218.824	1.65859	0.424492	3.90723	9.33585e-05	0.0340454	CSF2RB	0.117155
1845.82	1.7002	0.309915	5.48602	4.111e-08	0.000160465	BHLHE41	0.108072
300.94	1.7244	0.421492	4.09119	4.29169e-05	0.0218665	COL5A3	0.0784362
466.544	1.74828	0.458534	3.81277	0.000137417	0.0423361	C4orf47	1.21747
27.7175	1.7896	0.443642	4.03389	5.48613e-05	0.0252436	SNORD71	0.170974
165.691	1.91267	0.438164	4.3652	1.27005e-05	0.0103157	ALDH1L2	0.566215
18845	1.9503	0.466197	4.18341	2.87163e-05	0.0190049	C3	0.270817
7131.96	1.96047	0.49057	3.99631	6.43366e-05	0.0255473	CP	0.142888
4358.27	2.15846	0.490212	4.40311	1.0671e-05	0.00953402	H19	5.47643
36.8754	2.36143	0.574643	4.10939	3.96712e-05	0.0218665	KCNA3	0.522884
57.4302	2.36957	0.536724	4.41487	1.01071e-05	0.00953402	ZMYND15	0.185833
107.52	2.40037	0.596178	4.02626	5.66712e-05	0.0253165	GAPT	0.374532
133.979	2.4102	0.58938	4.08937	4.32539e-05	0.0218665	SLC16A6	0.468802
114.199	2.58081	0.615317	4.19428	2.73743e-05	0.0188135	CPA3	0.123712
25.4049	2.63502	0.636246	4.14151	3.45025e-05	0.0198879	CCDC89	0.381441
38.9442	2.88235	0.717106	4.01942	5.83419e-05	0.0253518	SNORD93	2.77137
27.9579	2.90409	0.747244	3.8864	0.000101742	0.0346814	TCEAL6	1.60608
108.782	3.13184	0.804037	3.89514	9.81421e-05	0.0346814	ANKRD20A9P	0.573128
49.537	3.25686	0.698613	4.6619	3.13309e-06	0.00466543	CHSY3	1.58721
9.79091	3.30638	0.877405	3.76836	0.000164325	0.0458268	LINGO3	0.881385
186.002	3.36001	0.730595	4.59901	4.24509e-06	0.00541826	CDSN	1.11268
23.7743	3.59124	0.860931	4.17135	3.02805e-05	0.0193243	SLCO5A1	0.820754
132.087	3.59817	0.914944	3.93266	8.40101e-05	0.0319399	KLRC3	1.21143
12.6988	3.70721	0.919244	4.03289	5.50955e-05	0.0252436	GJB7	0.628067
14.4071	3.77175	0.9613	3.92359	8.72382e-05	0.0324762	BOLL	7.42377
100.317	3.81386	0.69718	5.47041	4.49003e-08	0.000160465	SFRP4	0.377479
751.52	3.85125	0.867573	4.43911	9.03326e-06	0.00949502	FABP7	0.298891
11.075	4.20335	0.828834	5.07141	3.94889e-07	0.000856103	RPEL1	0.269602
7.18938	4.30015	1.05264	4.08512	4.40536e-05	0.0218665	GFAP	0.297425
7.98732	4.35951	1.15414	3.77729	0.000158547	0.0449695	FUT7	3.07705
16.1999	4.4456	0.933176	4.76395	1.89843e-06	0.00308392	ATP1A3	16.3762
7.2818	4.4887	1.20151	3.73588	0.00018706	0.0470786	CACNA1I	0.975498
44.7873	4.59698	0.909456	5.05465	4.3119e-07	0.000856103	SLC35G5	0.840423
14.3007	4.71404	1.02912	4.58068	4.63475e-06	0.00552123	DMBT1	0.253591
7.75659	4.74764	1.27498	3.7237	0.000196326	0.0480568	UTS2	0.99209
294.003	4.95029	0.933688	5.30187	1.14621e-07	0.000292594	MMP9	5.76033
22.1523	4.99099	1.16466	4.28535	1.82455e-05	0.0135845	LAIR2	2.93995
3.68344	5.08408	1.37043	3.70984	0.000207392	0.0494118	ELAVL4	1.79313
8.50799	5.33352	1.33417	3.99762	6.3982e-05	0.0255473	MYH13	11.3021
28.0371	5.39469	1.00319	5.37754	7.55121e-08	0.000224888	MIR6723	0.287505
13.7816	5.52423	1.35015	4.09158	4.28447e-05	0.0218665	DGKK	2.3001
32.7055	5.62488	0.974084	5.77454	7.71642e-09	4.59615e-05	SPTA1	4.57971
49.3984	5.82258	1.33219	4.3707	1.2385e-05	0.0103157	KCNK9	1.64944
12.5141	6.01308	1.33718	4.49683	6.89756e-06	0.00770328	POU1F1	3.04835
37.0095	6.59805	1.5924	4.14346	3.42108e-05	0.0198879	KRT5	0.430875
18.7346	8.13248	2.08996	3.89122	9.97408e-05	0.0346814	SLC30A10	2.15653
19.7062	8.80805	1.45754	6.04308	1.51199e-09	1.35089e-05	SLC17A8	1.76703

## Sheet: suptab4C_EUR_T_vs_EUR_N
baseMean	log2FoldChange	lfcSE	stat	pvalue	padj	Gene_symbol	max_cooks
1590.8	7.89337	0.588852	13.4047	5.67687e-41	1.0345e-36	SLC6A3	0.209634
578.193	6.24389	0.491462	12.7047	5.5657e-37	5.07119e-33	HILPDA	0.399732
4440.62	2.80919	0.222275	12.6384	1.29723e-36	7.87981e-33	PFKP	0.0745108
104.614	9.7294	0.7972	12.2045	2.9424e-34	1.34048e-30	NPTX2	0.0612085
762.535	5.92205	0.508016	11.6572	2.10834e-31	7.68407e-28	CYP2J2	0.128149
3613.54	2.21373	0.191195	11.5784	5.30072e-31	1.60992e-27	ACLY	0.0567477
6654.21	4.97185	0.430955	11.5368	8.60622e-31	2.24044e-27	ENPP3	0.373706
13.2403	21.7693	1.89793	11.47	1.86693e-30	4.25264e-27	SNORD115-6	8.82822
23075.8	3.16637	0.28177	11.2374	2.67028e-29	5.40673e-26	VEGFA	0.218661
2006.09	4.79026	0.429633	11.1497	7.18868e-29	1.30999e-25	EGLN3	1.10336
772.395	2.74133	0.248123	11.0483	2.23488e-28	3.70239e-25	ZNF395	0.0285997
3420.45	3.58367	0.325797	10.9997	3.83347e-28	5.82144e-25	PLIN2	0.124253
5586.44	2.16335	0.197456	10.9561	6.21192e-28	8.65023e-25	ATP11A	0.0693926
12451.9	-2.51734	0.229895	-10.95	6.64563e-28	8.65023e-25	COBLL1	0.244292
1650.37	4.26673	0.390166	10.9357	7.78292e-28	9.45521e-25	NNMT	0.497234
37014.1	2.25406	0.20824	10.8243	2.63969e-27	3.00645e-24	LDHA	0.130049
1845.82	3.26784	0.302537	10.8015	3.38782e-27	3.63154e-24	BHLHE41	0.108072
4151.73	2.43514	0.226374	10.7572	5.48285e-27	5.55078e-24	EGFR	0.0428254
2416.6	3.54231	0.330928	10.7042	9.72994e-27	9.33204e-24	IGFBP3	0.0781747
7131.96	5.1018	0.479017	10.6506	1.73328e-26	1.57928e-23	CP	0.142888
751.52	8.96676	0.847101	10.5852	3.48902e-26	3.02764e-23	FABP7	0.298891
2232.09	1.80147	0.172034	10.4716	1.16688e-25	9.66546e-23	P4HA1	0.0382982
1135.99	3.65392	0.349273	10.4615	1.29764e-25	1.02813e-22	GAS2L3	0.0377457
606.269	3.13349	0.300466	10.4288	1.83251e-25	1.39141e-22	LPCAT1	0.0770453
3753.45	3.63332	0.350301	10.372	3.32556e-25	2.42407e-22	RGS5	0.120459
2118.22	4.38172	0.424347	10.3258	5.38714e-25	3.77576e-22	ANGPTL4	0.125469
18845	4.67416	0.455269	10.2668	9.945e-25	6.71214e-22	C3	0.270817
666.624	4.47934	0.436843	10.2539	1.13679e-24	7.3985e-22	COL23A1	0.519583
6857.94	2.61384	0.255341	10.2367	1.3579e-24	8.53274e-22	FLT1	0.0210909
5507.58	2.45234	0.240236	10.2081	1.82454e-24	1.10829e-21	PHKA2	0.338641
7459.78	-1.73172	0.17063	-10.1489	3.34965e-24	1.96905e-21	PTPN13	0.472587
234.319	6.05402	0.59751	10.1321	3.98117e-24	2.26715e-21	LGI4	0.0574295
7874.32	2.21713	0.219091	10.1197	4.52e-24	2.496e-21	PRUNE2	0.0797776
956.384	2.66723	0.266045	10.0255	1.17787e-23	6.31302e-21	CDK18	0.080658
840.392	4.28186	0.431846	9.91525	3.57371e-23	1.86068e-20	PCSK6	0.295263
849.987	5.77922	0.583483	9.90469	3.97192e-23	2.01057e-20	NDUFA4L2	1.55753
37169.1	-1.92753	0.195006	-9.88443	4.86317e-23	2.39518e-20	WNK1	0.0801274
250.326	7.05983	0.716024	9.85976	6.21957e-23	2.98261e-20	PNCK	1.0946
12782.3	2.10683	0.214289	9.83172	8.22015e-23	3.84092e-20	GAPDH	0.0490061
12787	3.56642	0.363214	9.81906	9.32051e-23	4.24619e-20	VWF	0.264196
520.033	-7.32046	0.770715	-9.49827	2.13408e-21	9.48519e-19	ATP6V1G3	0.594176
2889.17	-1.53059	0.161452	-9.48018	2.53834e-21	1.10134e-18	MYO10	0.305726
3831.26	2.38859	0.253764	9.41264	4.83818e-21	2.05037e-18	ANXA4	0.149641
798.906	2.66383	0.283293	9.40307	5.2993e-21	2.14598e-18	SHMT2	0.0504831
5604.34	-2.08611	0.221833	-9.40398	5.2536e-21	2.14598e-18	ARHGAP24	0.252848
5523.37	-2.0796	0.221389	-9.39342	5.80815e-21	2.30091e-18	SLC30A9	0.295052
3189.59	2.63901	0.281184	9.38533	6.27187e-21	2.43175e-18	BIRC3	0.106316
553.366	3.70947	0.395687	9.37477	6.93299e-21	2.63208e-18	SEMA5B	0.131589
1882.29	2.35456	0.251455	9.36374	7.6961e-21	2.86216e-18	TLR3	0.070156
865.303	3.67202	0.392359	9.35881	8.06381e-21	2.93894e-18	SCARB1	0.0914359
39615.5	2.4432	0.261814	9.33179	1.04102e-20	3.64818e-18	VIM	0.184675
7158.12	1.76949	0.189606	9.33244	1.03459e-20	3.64818e-18	PGK1	0.0408553
5417.44	4.33302	0.467587	9.26677	1.91873e-20	6.59719e-18	TGFBI	0.105361
5840.03	2.26016	0.244213	9.25488	2.14466e-20	7.23745e-18	ABCA1	0.553898
639.84	2.88675	0.312588	9.23501	2.58258e-20	8.5568e-18	PLVAP	0.0613499
7453.98	1.55373	0.168583	9.21644	3.07119e-20	9.99397e-18	PTPRM	0.0345804
165.578	5.83325	0.633704	9.20501	3.41639e-20	1.09223e-17	QRFPR	0.753978
5582	2.31335	0.252126	9.17536	4.50084e-20	1.41412e-17	PLOD2	0.0834786
2983.67	1.99095	0.217487	9.15431	5.47075e-20	1.68972e-17	DYSF	0.0599246
2358.05	-1.89779	0.207614	-9.14098	6.18904e-20	1.87971e-17	EPB41L5	0.0891613
2561.73	2.54278	0.27971	9.0908	9.83096e-20	2.93688e-17	CCND1	0.0399811
1277.53	-3.9167	0.431212	-9.08299	1.05628e-19	3.10462e-17	SPTBN2	0.672413
1170.07	3.64619	0.402544	9.05786	1.33034e-19	3.80785e-17	ENO2	0.294868
1981.72	2.88977	0.319054	9.05729	1.33733e-19	3.80785e-17	ABCC3	0.0663508
2109.42	2.10009	0.23263	9.02757	1.7553e-19	4.92105e-17	SEL1L3	0.108686
189.445	3.72995	0.415867	8.96907	2.99019e-19	8.2561e-17	OLFML2A	0.0844943
728.302	2.59009	0.289017	8.96172	3.19644e-19	8.69385e-17	EHD2	0.163775
10296.6	-1.61677	0.180957	-8.93455	4.08834e-19	1.09562e-16	ARHGAP5	0.153004
4064.22	-2.23904	0.251195	-8.91356	4.94216e-19	1.30523e-16	COL4A4	0.346609
1837.24	1.78071	0.200146	8.89706	5.73466e-19	1.4929e-16	GIT2	0.716827
208.781	3.58754	0.403826	8.88389	6.45647e-19	1.63412e-16	GJC1	0.399965
7690.76	4.29009	0.482883	8.88433	6.43098e-19	1.63412e-16	DNAH11	0.272011
11343.4	1.63008	0.184311	8.84417	9.22138e-19	2.30193e-16	PKM	0.0588122
100.566	5.82227	0.660363	8.81677	1.17809e-18	2.90112e-16	GRIK3	0.679321
2334.2	1.75685	0.200584	8.75871	1.975e-18	4.79871e-16	CNDP2	0.0469583
6679.59	1.74693	0.200042	8.73284	2.48361e-18	5.9551e-16	MYOF	0.417838
373.094	2.82366	0.323889	8.718	2.83147e-18	6.70103e-16	DDIT4	0.239993
4648.7	-1.5475	0.17856	-8.66656	4.45391e-18	1.04056e-15	MYH10	0.205206
6720.13	1.72599	0.199513	8.65105	5.10283e-18	1.17707e-15	MET	0.189761
495.512	-4.54986	0.529178	-8.59799	8.11276e-18	1.84799e-15	SFRP1	1.10025
748.34	-3.8545	0.449662	-8.572	1.01705e-17	2.28812e-15	RANBP3L	0.426732
724.412	2.4913	0.290745	8.56867	1.04688e-17	2.32651e-15	MCAM	0.0945801
379.135	4.48803	0.524318	8.55975	1.13116e-17	2.48351e-15	DOC2A	0.0706725
3428.71	5.20835	0.60921	8.54936	1.23777e-17	2.68523e-15	CTAGE9	0.521726
1190.49	1.90818	0.223277	8.54624	1.27168e-17	2.72633e-15	SIRPA	0.0543914
5699.19	-2.78989	0.326558	-8.54332	1.30418e-17	2.76349e-15	EPCAM	0.430557
3002.63	-2.7374	0.320647	-8.53711	1.37619e-17	2.88257e-15	MECOM	0.406892
3780.29	-1.35242	0.158659	-8.52409	1.54012e-17	3.18928e-15	ZNF664	0.171711
10572.2	3.27118	0.384675	8.50376	1.83542e-17	3.75808e-15	SERPINA1	0.0645321
15449.1	-1.85348	0.218511	-8.48233	2.20724e-17	4.46916e-15	ATP1A1	0.150871
2521.24	-1.52028	0.179567	-8.4664	2.53084e-17	5.04027e-15	CADPS2	0.0769948
789.181	-2.80654	0.331516	-8.46577	2.54461e-17	5.04027e-15	AIF1L	0.151619
580.475	2.78292	0.32886	8.46232	2.62114e-17	5.13603e-15	CSPG4	0.180255
27431.4	1.63261	0.193106	8.45445	2.8041e-17	5.43608e-15	UBC	0.0471507
529.223	-3.56567	0.42327	-8.42412	3.63482e-17	6.97236e-15	DEFB1	0.0625643
276.413	-3.62902	0.435203	-8.33869	7.51187e-17	1.42593e-14	GPC3	0.195961
6487.34	3.58601	0.430503	8.32981	8.09697e-17	1.52115e-14	HAVCR1	0.134351
1544.38	-1.71571	0.206469	-8.30976	9.58927e-17	1.78311e-14	PNRC2	0.0628309
502.46	3.05382	0.367559	8.30838	9.70149e-17	1.78576e-14	SLC39A14	0.123393
1029.62	2.05654	0.247693	8.30279	1.01691e-16	1.85142e-14	ENTPD1	0.12358
812.502	-1.83545	0.221093	-8.30172	1.02614e-16	1.85142e-14	TRIM2	0.0746582
1656.97	2.52332	0.304877	8.27652	1.26827e-16	2.26586e-14	PIEZO2	0.0461252
510.226	3.83255	0.463349	8.27142	1.32378e-16	2.34206e-14	VTRNA2-1	0.706132
734.636	-3.38782	0.410028	-8.26241	1.42757e-16	2.50141e-14	HSD11B2	0.282819
250.355	3.15785	0.382713	8.25123	1.56775e-16	2.6952e-14	SLC16A3	0.798383
797.525	-5.08393	0.616082	-8.25203	1.55721e-16	2.6952e-14	NRK	1.91786
1109.58	1.91105	0.232205	8.23	1.87216e-16	3.18844e-14	PDLIM1	0.0818027
907.066	-4.39208	0.534205	-8.22172	2.006e-16	3.38476e-14	TFCP2L1	1.69513
1197.35	-4.00507	0.487657	-8.21287	2.15961e-16	3.61052e-14	TRPM6	0.311102
2084.98	-1.66861	0.203374	-8.20466	2.31247e-16	3.83092e-14	MPP5	0.0836772
2598.12	-4.72133	0.576735	-8.1863	2.6938e-16	4.41792e-14	CLCNKB	1.46001
3801.61	1.88082	0.229809	8.18428	2.73938e-16	4.41792e-14	TMSB10	0.442116
1222.85	2.76495	0.337837	8.18427	2.73954e-16	4.41792e-14	PDK1	0.607217
77.5117	-6.09359	0.746234	-8.16579	3.19328e-16	5.10448e-14	RHBG	1.20287
1525.69	-1.37092	0.168249	-8.14816	3.6949e-16	5.85497e-14	MSI2	0.0958771
2452.87	2.04426	0.251146	8.13972	3.96188e-16	6.22391e-14	TCF4	0.141926
3335.14	-1.36602	0.168644	-8.10001	5.49563e-16	8.55956e-14	TBC1D1	0.265231
1471.78	1.88519	0.232922	8.09364	5.79056e-16	8.94249e-14	PLXND1	0.157633
4450.76	-1.1169	0.138184	-8.08268	6.33569e-16	9.70212e-14	KIAA2018	0.0928114
247.068	-2.56544	0.317635	-8.07667	6.65582e-16	1.00363e-13	CMTM4	0.0631753
220.776	3.98703	0.493657	8.07652	6.66404e-16	1.00363e-13	CES4A	0.0667753
6065.32	-4.32486	0.536768	-8.05722	7.80505e-16	1.16583e-13	EGF	0.698131
158.981	-3.83057	0.475899	-8.04913	8.33825e-16	1.23535e-13	FAM151A	0.286435
354.692	-6.22718	0.77711	-8.01325	1.11715e-15	1.64176e-13	HRG	0.470026
138.388	-4.24444	0.529846	-8.0107	1.14056e-15	1.66276e-13	INPP5J	0.208834
19.7717	5.23776	0.654051	8.00818	1.16419e-15	1.68373e-13	LINC00887	0.235366
1571.21	-2.19764	0.274615	-8.00263	1.21787e-15	1.7475e-13	PLCL1	0.168197
24052.8	2.12081	0.265952	7.97438	1.53151e-15	2.18037e-13	FN1	0.104061
4292.14	-1.03916	0.130458	-7.96547	1.64598e-15	2.32517e-13	SECISBP2L	0.103135
431.958	-2.93925	0.369303	-7.95891	1.73566e-15	2.43299e-13	ACSF2	0.180272
2896.66	-1.70567	0.214349	-7.95744	1.75636e-15	2.44321e-13	SLMAP	0.220543
2671.35	1.363	0.171346	7.95469	1.79585e-15	2.47922e-13	DARS	0.166844
1213.95	2.60481	0.327998	7.94155	1.99665e-15	2.73571e-13	ABLIM3	0.542553
4692.55	-1.79056	0.225525	-7.93951	2.02977e-15	2.74784e-13	CCDC186	0.167827
7137.3	2.02839	0.255492	7.93915	2.03566e-15	2.74784e-13	SCARNA5	0.0246081
2574.33	1.18028	0.148862	7.9287	2.21459e-15	2.96738e-13	PTPRK	0.0657342
300.94	3.25831	0.411175	7.92439	2.29275e-15	3.02759e-13	COL5A3	0.0784362
1326.69	-1.84031	0.232221	-7.92481	2.28499e-15	3.02759e-13	BAG1	0.307079
1233.93	-2.59789	0.328129	-7.91727	2.42779e-15	3.18286e-13	PDE1A	0.289905
1653.92	1.58826	0.201349	7.88809	3.06858e-15	3.9942e-13	DPYSL2	0.0504647
2324.28	1.96574	0.249237	7.88703	3.09464e-15	3.99955e-13	TMEM176B	0.0424741
2688.29	1.27624	0.162297	7.86359	3.73265e-15	4.79014e-13	TMEM2	0.08925
394.503	1.91309	0.243572	7.85429	4.02058e-15	5.12357e-13	NEK6	0.0428789
227.652	3.34587	0.426415	7.84651	4.27759e-15	5.41323e-13	SPAG4	0.477123
306.033	-5.1287	0.653896	-7.8433	4.38874e-15	5.51558e-13	SCN7A	0.786266
54.0085	-5.48437	0.699358	-7.84201	4.43396e-15	5.53425e-13	GCGR	0.435102
14576.7	-1.64819	0.210572	-7.82721	4.98804e-15	6.18347e-13	GOLGA4	0.115758
2879.08	2.32627	0.297359	7.82311	5.15335e-15	6.34524e-13	CD68	0.110339
1257.48	-1.50679	0.192782	-7.81606	5.45033e-15	6.66586e-13	CAB39	0.115928
651.062	3.75705	0.48258	7.78534	6.95279e-15	8.44671e-13	LOX	0.156017
386.585	-5.1838	0.666116	-7.78214	7.13092e-15	8.60575e-13	TMEM52B	0.660664
3905.53	2.94593	0.379476	7.76313	8.28576e-15	9.93365e-13	RNASET2	0.19037
1683.42	-1.57189	0.203017	-7.74264	9.73735e-15	1.15223e-12	RALBP1	0.386352
282.621	-5.18112	0.66911	-7.74329	9.68741e-15	1.15223e-12	GRHL2	0.790438
3176.18	-1.05324	0.136096	-7.73898	1.00214e-14	1.1782e-12	SMARCC1	0.176925
217.631	5.53185	0.71558	7.73058	1.07057e-14	1.25058e-12	TNFAIP6	1.13045
2357.72	1.27538	0.165121	7.72389	1.12832e-14	1.30964e-12	BMP2K	0.0408818
30.5514	-7.23683	0.938748	-7.70902	1.26784e-14	1.46227e-12	LOC101927318	0.395367
4384.46	-4.98438	0.648118	-7.69054	1.4652e-14	1.67926e-12	SLC12A3	1.64473
221.163	-5.11684	0.665762	-7.68569	1.52173e-14	1.73316e-12	FGF9	0.769409
1187.79	3.4669	0.45232	7.6647	1.7925e-14	2.02887e-12	HK2	0.875008
4900.58	1.41318	0.184555	7.65723	1.89992e-14	2.13717e-12	INSR	0.0495911
375.9	-2.36015	0.308726	-7.64482	2.09233e-14	2.33918e-12	CASZ1	0.0898265
363.903	-4.5602	0.596618	-7.64341	2.1154e-14	2.35055e-12	BMPR1B	0.853889
394.689	2.32146	0.303877	7.63948	2.18099e-14	2.39423e-12	FUT11	0.0815509
555.021	-1.59162	0.208335	-7.63973	2.17686e-14	2.39423e-12	MOB1B	0.222673
1075.02	-1.90527	0.249774	-7.62799	2.38448e-14	2.60194e-12	ZNF252P	0.327412
2687.76	1.01377	0.132948	7.62533	2.43419e-14	2.64037e-12	SND1	0.118533
350.757	-2.34594	0.307789	-7.62192	2.49925e-14	2.6949e-12	KCTD1	0.0903681
1084.58	1.82508	0.239808	7.61061	2.72813e-14	2.92439e-12	ETS1	0.253531
477.402	-1.81651	0.238775	-7.60765	2.79131e-14	2.97462e-12	PFN2	0.222286
790.544	3.43769	0.452281	7.60079	2.94317e-14	3.11822e-12	NETO2	0.642791
1010.82	-2.75598	0.362645	-7.59967	2.96898e-14	3.12739e-12	OGDHL	0.212748
3802.84	1.29603	0.170973	7.5803	3.44751e-14	3.61058e-12	ASAP1	0.160494
1989.29	-1.71482	0.226312	-7.57723	3.53021e-14	3.67606e-12	MOCS2	0.143212
5084.92	2.2492	0.297412	7.56257	3.95177e-14	4.09165e-12	VCAM1	0.093389
3904.05	1.44828	0.191698	7.55503	4.18772e-14	4.31146e-12	DOCK4	0.0454921
1430.16	-3.54934	0.469851	-7.55417	4.21538e-14	4.31555e-12	FREM1	0.595303
817.957	3.36465	0.446054	7.54313	4.58809e-14	4.67089e-12	SCD	0.482203
842.413	2.33621	0.31037	7.52718	5.18499e-14	5.24922e-12	PDIA5	0.0507749
15517.5	1.46914	0.195292	7.52278	5.36253e-14	5.39897e-12	TPI1	0.0638161
285.409	-3.7812	0.502741	-7.52117	5.42898e-14	5.40614e-12	PROM2	0.411414
811.03	2.28093	0.303252	7.52156	5.41251e-14	5.40614e-12	BRCC3	0.0363395
257.374	3.55145	0.472717	7.51285	5.78551e-14	5.72985e-12	ESM1	0.58164
639.337	-2.66568	0.354985	-7.50928	5.94555e-14	5.85653e-12	MPP7	0.171874
1221.97	2.2369	0.298468	7.49462	6.64893e-14	6.51417e-12	APBB1IP	0.174369
1196.13	1.90644	0.254549	7.4895	6.9137e-14	6.73735e-12	SEC24D	0.0741991
54.935	6.72674	0.898291	7.48837	6.97316e-14	6.75915e-12	FABP6	0.551753
95.5654	4.90097	0.654636	7.48655	7.07058e-14	6.81731e-12	CDH4	0.0483757
1859.86	1.35328	0.181137	7.47101	7.95845e-14	7.63299e-12	YEATS2	0.383812
369.477	-4.4506	0.596347	-7.4631	8.4508e-14	8.06277e-12	ATP6V1C2	0.387073
896.946	-2.06414	0.276616	-7.46213	8.51348e-14	8.08027e-12	GRAMD1C	0.109457
1717.91	-2.21108	0.296831	-7.44893	9.40968e-14	8.8388e-12	ALDH6A1	0.0668151
3965.82	2.67591	0.359206	7.44952	9.36775e-14	8.8388e-12	PREX2	0.255299
2395.99	-1.29448	0.173801	-7.44809	9.46981e-14	8.84966e-12	PPIL4	0.212269
4259.87	-3.26149	0.437954	-7.44709	9.54231e-14	8.87191e-12	PTH1R	1.23366
20372.4	-1.59507	0.214718	-7.42866	1.09707e-13	1.01482e-11	KTN1	0.151308
6522.87	1.539	0.207193	7.42783	1.10391e-13	1.01578e-11	ALDOA	0.0702078
45.7626	-4.96511	0.668504	-7.42719	1.10926e-13	1.01578e-11	GGT6	0.277509
464.62	-2.47242	0.333464	-7.41435	1.22222e-13	1.10808e-11	PFKFB2	0.493834
566.556	-3.82341	0.515676	-7.41437	1.22206e-13	1.10808e-11	CLIC5	0.439028
7497.76	-1.8859	0.254799	-7.40152	1.34631e-13	1.21454e-11	COL4A3	0.512159
14892.4	1.79742	0.243664	7.37661	1.62369e-13	1.45756e-11	NDRG1	0.0257221
667.595	-1.70379	0.231165	-7.37044	1.70061e-13	1.51913e-11	BCAM	0.0751313
1375.24	1.35406	0.184253	7.34888	1.9987e-13	1.7767e-11	MVP	0.120662
1111.45	-2.34711	0.319559	-7.34484	2.06009e-13	1.82238e-11	HOXD8	0.244252
1223.77	-2.08139	0.283469	-7.34256	2.09551e-13	1.84475e-11	CCDC148	0.0638568
3045.51	2.23756	0.305243	7.3304	2.29468e-13	2.01039e-11	CDH6	0.132171
1144.19	-1.73943	0.237751	-7.31616	2.55177e-13	2.22492e-11	PLCG2	0.143714
404.232	-2.90113	0.396639	-7.31428	2.58757e-13	2.23476e-11	ESRRG	0.0835127
6810.15	-3.80227	0.519825	-7.31452	2.58298e-13	2.23476e-11	SCN3A	0.699187
4145.47	-2.04705	0.279966	-7.3118	2.63578e-13	2.26565e-11	PPARGC1A	0.150391
667.709	2.12301	0.290543	7.30702	2.73127e-13	2.33671e-11	ELMO1	0.397037
3.46948	-4.96035	0.67914	-7.30387	2.79607e-13	2.38097e-11	LINC01606	0.363526
6826.65	-1.41769	0.194217	-7.2995	2.88832e-13	2.44809e-11	MAN1A2	0.171184
2790.09	-1.07579	0.147931	-7.27227	3.53499e-13	2.98232e-11	ZMYND11	0.144532
186.614	3.44671	0.475459	7.24924	4.19114e-13	3.51959e-11	CXorf36	0.19129
1446.26	1.60187	0.221035	7.24713	4.2568e-13	3.55833e-11	IFNGR2	0.931302
199.658	3.29283	0.454674	7.24219	4.41507e-13	3.67378e-11	PNMA2	0.0783163
2710.41	1.89911	0.262366	7.2384	4.5402e-13	3.76073e-11	DUSP1	0.186874
384.432	1.77876	0.245764	7.2377	4.56351e-13	3.76294e-11	PAG1	0.0607352
22.6882	5.88177	0.812781	7.2366	4.60085e-13	3.77663e-11	GABRD	0.622663
25.2683	2.97596	0.411362	7.2344	4.67586e-13	3.821e-11	PCA3	0.0770096
1190.13	2.10823	0.291729	7.22665	4.95042e-13	4.0273e-11	NOTCH4	0.110936
1569.66	2.33805	0.324171	7.2124	5.49756e-13	4.45253e-11	TGM2	0.722667
723.784	2.4126	0.334858	7.20486	5.81021e-13	4.68493e-11	LAPTM5	0.254403
700.597	2.35765	0.327739	7.1937	6.30603e-13	5.04012e-11	SLFN13	0.166426
5154.06	1.18273	0.164403	7.19412	6.28632e-13	5.04012e-11	2024-09-09	0.0674871
4450.88	-4.75924	0.661726	-7.19216	6.37733e-13	5.07485e-11	CALB1	1.00073
1574.67	-3.223	0.448337	-7.18879	6.5367e-13	5.16436e-11	SCNN1A	1.4556
842.918	1.37305	0.191004	7.18859	6.54649e-13	5.16436e-11	B4GALT5	0.14245
823.723	1.31275	0.182821	7.18052	6.9446e-13	5.4548e-11	CPNE8	0.0795618
560.365	1.7876	0.248992	7.17933	7.0053e-13	5.47886e-11	DPP9	0.223896
101.686	-4.41698	0.615286	-7.17874	7.03583e-13	5.47922e-11	NOS1	0.18534
1485	2.2251	0.310096	7.17551	7.20368e-13	5.58607e-11	PSMB8	0.124596
3101.33	-1.44499	0.201452	-7.17286	7.3449e-13	5.66996e-11	ZC3H6	0.130542
41.4585	-6.09739	0.850129	-7.17231	7.37409e-13	5.66996e-11	FETUB	0.181598
529.203	2.8377	0.395854	7.16854	7.58007e-13	5.80385e-11	CDH13	0.161424
7392.18	-1.11901	0.156166	-7.16552	7.74904e-13	5.9084e-11	TOP2B	0.275477
440.1	1.99514	0.278516	7.16346	7.86676e-13	5.97317e-11	SLC41A2	0.564484
786.973	1.43461	0.200337	7.16096	8.01115e-13	6.05756e-11	IFNAR2	0.146155
236.744	-3.12673	0.437322	-7.14971	8.69622e-13	6.5484e-11	MPPED2	0.283629
9274.07	2.87895	0.402957	7.14456	9.02828e-13	6.75645e-11	AHNAK2	0.661101
1040.13	2.60012	0.363944	7.14428	9.04666e-13	6.75645e-11	HSF4	0.13477
1403.29	-1.45579	0.204053	-7.13438	9.72226e-13	7.23138e-11	PTPN4	0.159695
27.1648	6.86597	0.962846	7.1309	9.97114e-13	7.38635e-11	CIB4	1.41482
355.239	3.23215	0.453357	7.12938	1.0082e-12	7.43824e-11	ST8SIA4	0.391136
1547.42	-1.88454	0.264372	-7.12834	1.01587e-12	7.4646e-11	KITLG	0.175514
761.318	1.87015	0.26247	7.1252	1.03929e-12	7.60601e-11	PLOD3	0.533752
3583.44	1.38666	0.194798	7.11848	1.09127e-12	7.95448e-11	DOCK9	0.0673603
141.352	3.02326	0.425205	7.11014	1.15926e-12	8.41638e-11	IRX3	0.113649
851.494	1.31647	0.185214	7.10786	1.17852e-12	8.5223e-11	YWHAH	0.0633737
251.74	3.28802	0.462813	7.10442	1.20832e-12	8.70326e-11	FER1L4	0.104507
1810.04	1.86195	0.262247	7.1	1.24754e-12	8.88547e-11	BNIP3	0.023645
13301	-4.43673	0.624898	-7.09992	1.24825e-12	8.88547e-11	SLC12A1	0.919981
2644.44	-1.07236	0.151019	-7.10084	1.24e-12	8.88547e-11	CUL3	0.0748915
732.665	2.11231	0.297746	7.09432	1.29991e-12	9.21724e-11	ANGPT2	142.741
2727.03	-0.875771	0.123508	-7.09081	1.33327e-12	9.41621e-11	RNF10	0.142366
4639.2	-1.04575	0.14749	-7.09029	1.33831e-12	9.41621e-11	SOS2	0.414213
486.194	-4.49252	0.633711	-7.08922	1.34868e-12	9.45266e-11	SLC4A9	0.55425
62.9621	7.31784	1.03254	7.08723	1.36826e-12	9.5532e-11	SCGB3A2	4.30725
2378.54	-1.76614	0.24924	-7.0861	1.37942e-12	9.59435e-11	KRCC1	0.0719338
7741.64	-4.95164	0.698864	-7.08527	1.38778e-12	9.6158e-11	UMOD	0.475291
9917.05	1.46956	0.207487	7.08263	1.41446e-12	9.76352e-11	HSPG2	0.0381737
518.19	2.28286	0.322547	7.07761	1.46667e-12	1.00857e-10	SLC15A4	0.440437
506.834	-1.94511	0.274847	-7.07707	1.47237e-12	1.00868e-10	CCDC176	0.28631
2877.51	1.29455	0.18294	7.0764	1.47948e-12	1.00976e-10	AHR	0.131505
3009.18	1.8417	0.26039	7.07286	1.51775e-12	1.03201e-10	OSMR	0.255136
368.249	2.43895	0.34528	7.0637	1.62126e-12	1.0983e-10	ABCG1	0.214341
71.204	-5.92743	0.839303	-7.06233	1.63735e-12	1.10509e-10	GRM1	0.158011
2694.64	-1.21385	0.172228	-7.04796	1.81562e-12	1.21194e-10	LARP4	0.194751
11.8626	-5.22019	0.740649	-7.04813	1.81339e-12	1.21194e-10	NAT8L	0.32733
1890.25	-4.52502	0.642021	-7.04808	1.81399e-12	1.21194e-10	ALB	1.01283
1222.47	2.85379	0.405157	7.04368	1.87229e-12	1.2447e-10	PPP1R3C	0.204788
262.752	2.29066	0.325229	7.04323	1.87836e-12	1.2447e-10	KRBA1	0.0985949
33.9103	4.41777	0.627524	7.03999	1.92249e-12	1.26933e-10	INHBB	0.16189
336.692	2.12389	0.301881	7.03551	1.98533e-12	1.30609e-10	HPCAL1	0.062372
1778.93	-1.87923	0.267215	-7.03264	2.02668e-12	1.32849e-10	MAGI3	0.559278
65.959	6.19015	0.880429	7.03083	2.0531e-12	1.34099e-10	CD70	0.86057
39.8445	-6.43877	0.916655	-7.0242	2.15295e-12	1.39859e-10	AGXT	0.352378
1433.65	2.09119	0.297722	7.02396	2.15663e-12	1.39859e-10	PLK2	1.04412
3101.88	-1.47179	0.20968	-7.0192	2.23148e-12	1.44199e-10	USP53	0.0820527
656.395	-2.24917	0.320521	-7.01722	2.26327e-12	1.45737e-10	KIT	0.195099
740.287	1.56827	0.223988	7.0016	2.53062e-12	1.61912e-10	LRIG3	0.0431137
5273.73	2.03331	0.29041	7.00151	2.53224e-12	1.61912e-10	HLA-DRA	0.148246
1955.21	1.00559	0.14372	6.9969	2.61689e-12	1.6674e-10	DENND5A	0.147396
240.541	-4.44642	0.635813	-6.99329	2.68523e-12	1.70498e-10	TMPRSS2	1.61999
1422.19	2.18624	0.313082	6.98298	2.88985e-12	1.82853e-10	BTN3A2	0.0513177
693.177	-3.30218	0.472935	-6.98231	2.90367e-12	1.83092e-10	GATA3	0.502489
6310.5	-0.866594	0.124194	-6.97776	2.99915e-12	1.88461e-10	SETD2	0.207484
37.3564	3.26858	0.468606	6.97511	3.05626e-12	1.91389e-10	GPR4	0.0803428
2035.27	2.5371	0.363923	6.97152	3.13533e-12	1.95668e-10	CXCR4	0.210139
1206.24	-2.51452	0.360958	-6.96622	3.25561e-12	2.02481e-10	ABCA8	0.187011
2873.1	2.23135	0.320359	6.96515	3.28065e-12	2.03345e-10	HLA-DPA1	0.0605047
511.963	2.1098	0.303232	6.95768	3.45911e-12	2.13679e-10	DGKD	0.26615
400.304	-2.65592	0.381947	-6.95363	3.56005e-12	2.19172e-10	WNK3	0.366216
2058.5	1.55632	0.224129	6.94384	3.81583e-12	2.34128e-10	FAM13A	0.0537247
205.76	-1.95759	0.282064	-6.94024	3.91426e-12	2.39361e-10	ANXA9	0.211501
708.588	2.61393	0.377289	6.92817	4.26306e-12	2.59819e-10	NLGN1	0.093808
7414.15	0.907613	0.131029	6.92679	4.3049e-12	2.61494e-10	SNRNP200	0.502379
801.033	2.15738	0.311504	6.92569	4.33851e-12	2.6266e-10	ITGA5	0.406168
793.416	2.67311	0.386486	6.91645	4.6311e-12	2.79445e-10	CAV1	0.754707
2833.12	1.3137	0.190074	6.91149	4.79593e-12	2.88436e-10	ARHGAP31	0.565776
759.005	-4.10042	0.593569	-6.90807	4.91284e-12	2.94496e-10	SLC26A4	0.491597
1592.9	1.44921	0.210037	6.8998	5.20776e-12	3.11151e-10	ARHGAP42	0.07286
7400.32	-2.24049	0.324891	-6.89613	5.34388e-12	3.1824e-10	ASS1	0.084526
1017.12	1.33225	0.193292	6.89238	5.48656e-12	3.25673e-10	ZHX2	0.217029
1536.75	-1.38689	0.201299	-6.88971	5.59057e-12	3.30769e-10	PNPLA8	0.062624
1152.15	-4.1593	0.604247	-6.88345	5.84194e-12	3.44523e-10	ATP6V1B1	0.877939
166.042	-2.63481	0.38295	-6.88029	5.97293e-12	3.51112e-10	SEMA3B	0.0747698
398.632	-3.11179	0.452323	-6.87958	6.00279e-12	3.51733e-10	MFSD4	0.374611
264.971	4.82745	0.703735	6.85976	6.89787e-12	4.02375e-10	PGF	0.511477
1916.22	1.47789	0.215452	6.85948	6.91124e-12	4.02375e-10	SEMA6A	0.0467538
1185.42	2.64838	0.386427	6.8535	7.20645e-12	4.16953e-10	SLC2A1	0.852374
45.1534	-2.64092	0.38534	-6.85348	7.20739e-12	4.16953e-10	CYS1	0.040783
1828.02	2.41674	0.352799	6.8502	7.37492e-12	4.25295e-10	HLA-F	0.0685726
7521	-1.37915	0.201723	-6.83685	8.09545e-12	4.65373e-10	TLK1	0.188738
566.69	-2.66468	0.389821	-6.83564	8.16417e-12	4.67848e-10	SLC7A8	0.330545
13690.3	1.95276	0.285862	6.83114	8.42449e-12	4.81085e-10	HLA-B	0.373525
5677.15	2.03822	0.298403	6.83042	8.46691e-12	4.81085e-10	SOD2	0.163302
1958.03	1.35024	0.197684	6.83029	8.47436e-12	4.81085e-10	STOM	0.0587094
2974.14	-1.70794	0.2501	-6.82901	8.55028e-12	4.83887e-10	DNAJC19	0.0932201
1450.17	-1.61715	0.237188	-6.81799	9.23204e-12	5.20853e-10	PLXNB1	0.397701
1212.65	1.43989	0.211501	6.80796	9.89899e-12	5.56757e-10	BTG1	0.0966005
480.58	2.59664	0.381812	6.80083	1.04019e-11	5.83244e-10	LGALS9	0.40506
439.871	1.87968	0.276532	6.79733	1.06574e-11	5.95733e-10	PTPRE	0.180909
958.366	4.249	0.625475	6.79324	1.09643e-11	6.09154e-10	MYOC	0.963251
924.972	-2.61712	0.385251	-6.79328	1.09616e-11	6.09154e-10	MAL2	0.106608
304.011	3.12687	0.460609	6.78855	1.13267e-11	6.27376e-10	LOXL2	0.992193
7227.44	1.71625	0.253134	6.78002	1.20161e-11	6.63545e-10	CD74	0.137517
299.387	-2.59942	0.383551	-6.77726	1.22478e-11	6.74295e-10	KLHL3	0.102068
244.403	2.58802	0.382856	6.75978	1.38201e-11	7.56287e-10	S1PR1	0.49556
2935.99	-1.30442	0.192963	-6.75994	1.3805e-11	7.56287e-10	IQGAP2	0.0550186
323.234	2.6345	0.390146	6.7526	1.45216e-11	7.92298e-10	PCDH17	0.314637
786.332	3.34886	0.496391	6.74641	1.51546e-11	8.24363e-10	UBD	0.0470822
88.9852	2.98168	0.442022	6.74556	1.52438e-11	8.2675e-10	TGFA	0.158842
4833.8	2.29517	0.340718	6.73629	1.62487e-11	8.78635e-10	ALPK2	0.0360142
375.262	-1.83478	0.272668	-6.729	1.7083e-11	9.18297e-10	FAM171A1	0.0447911
333.148	-2.16491	0.321723	-6.7291	1.70713e-11	9.18297e-10	TTC3P1	0.114869
3665.37	0.934238	0.139042	6.71912	1.82831e-11	9.79922e-10	EPB41L4A	0.0525857
14.9148	-3.28074	0.488713	-6.71303	1.90628e-11	1.01871e-09	TMEM30B	0.383481
259.195	3.97729	0.592554	6.71211	1.91824e-11	1.02211e-09	STRA8	0.154078
2707.92	-4.48981	0.669564	-6.70558	2.00611e-11	1.06581e-09	HPD	0.949571
1787.39	-1.33941	0.199901	-6.70038	2.07877e-11	1.1012e-09	ERMP1	0.136725
18452.6	-4.48539	0.669485	-6.69977	2.08751e-11	1.10263e-09	ALDOB	0.861355
217.511	1.85659	0.277191	6.69786	2.11488e-11	1.11158e-09	C15orf39	0.10014
744.423	-4.64517	0.693542	-6.69774	2.11665e-11	1.11158e-09	ATP6V0D2	1.43948
585.303	-3.0226	0.451365	-6.69658	2.13358e-11	1.11725e-09	RPS6KA6	0.499046
896.621	1.2562	0.187709	6.69224	2.19774e-11	1.14755e-09	CLSTN3	0.0629064
616.348	2.10635	0.314896	6.68902	2.24664e-11	1.16973e-09	CDH5	0.0647491
17705	1.45413	0.217718	6.67896	2.40644e-11	1.24936e-09	COL4A1	0.204431
4635.6	-1.25275	0.187629	-6.67678	2.44247e-11	1.26446e-09	PKP4	0.169384
686.073	-2.38875	0.35802	-6.67211	2.5215e-11	1.30168e-09	RAP1GAP	0.213686
1084.09	1.82822	0.274171	6.66816	2.59023e-11	1.33088e-09	MCTP2	0.364393
669.154	-1.79006	0.268469	-6.66767	2.599e-11	1.33088e-09	ICA1	0.0989328
23.6342	7.88987	1.18331	6.66761	2.59997e-11	1.33088e-09	ADAM18	0.102927
166.281	-4.86764	0.730284	-6.6654	2.6394e-11	1.34728e-09	FOXI1	1.45328
163.073	-3.31952	0.498169	-6.66343	2.67502e-11	1.35839e-09	ZNF165	0.519625
14662.2	-1.06803	0.160283	-6.66338	2.67607e-11	1.35839e-09	FMR1	0.144784
763.745	-1.33354	0.200437	-6.65314	2.86904e-11	1.45229e-09	PXK	0.159523
2961.57	-1.3003	0.19546	-6.65254	2.88086e-11	1.45424e-09	MTUS1	0.102507
41.1378	4.80966	0.723172	6.65079	2.91516e-11	1.46749e-09	MIR1206	0.289584
5611.05	1.03072	0.154989	6.65031	2.92467e-11	1.46822e-09	JAG1	0.0459358
541.441	2.18502	0.328756	6.64631	3.00531e-11	1.50455e-09	TYMP	0.104185
4293.68	1.37073	0.206351	6.64269	3.08015e-11	1.5378e-09	RPLP0	0.21027
3398.06	-0.968085	0.145757	-6.64178	3.09913e-11	1.54305e-09	NFE2L2	0.142623
1547.17	1.92169	0.289356	6.64126	3.11006e-11	1.54427e-09	PYGL	0.177485
11727.5	1.46956	0.221315	6.64013	3.13408e-11	1.55196e-09	ENO1	0.04712
1558.85	-1.54765	0.233101	-6.63939	3.14989e-11	1.55557e-09	GABARAPL1	0.128701
103.467	-3.61188	0.544357	-6.63512	3.24236e-11	1.59691e-09	EMX1	0.176399
40.679	3.34961	0.504945	6.63362	3.27547e-11	1.60887e-09	EDA2R	0.614532
7257.87	1.10939	0.167274	6.6322	3.30723e-11	1.6201e-09	TNS1	0.083843
1066.63	1.87788	0.283456	6.62495	3.47366e-11	1.69706e-09	TNFAIP3	0.170182
9895.73	1.69229	0.255644	6.61972	3.59876e-11	1.7488e-09	CRYAB	0.209374
1733.32	1.85145	0.279679	6.61991	3.59414e-11	1.7488e-09	PROS1	0.0593173
229.136	3.29696	0.499113	6.60563	3.95832e-11	1.91842e-09	ANO2	0.387047
19.718	-3.05552	0.462638	-6.60456	3.98697e-11	1.92718e-09	LOC100130691	0.0991819
936.171	2.13844	0.323907	6.60203	4.05566e-11	1.95307e-09	SLC16A1	0.239285
38.0163	-5.5188	0.835955	-6.6018	4.06198e-11	1.95307e-09	SYT10	0.20554
3164.13	-2.88257	0.436693	-6.60091	4.08645e-11	1.95967e-09	PALM3	0.323945
1130.9	1.83184	0.277717	6.59606	4.2223e-11	2.0195e-09	NLRC5	0.0942827
164.824	-3.72208	0.564936	-6.5885	4.44301e-11	2.1195e-09	STAP1	1.22167
4805.98	1.9016	0.288664	6.5876	4.46979e-11	2.12671e-09	LAMA4	0.566707
204.765	-4.97053	0.754981	-6.58365	4.59041e-11	2.17276e-09	GP2	0.52104
1581.07	1.53321	0.232868	6.58402	4.57905e-11	2.17276e-09	GALNT14	0.0254997
1186.03	1.83651	0.279094	6.58024	4.69694e-11	2.21742e-09	BTN3A1	0.109235
67.8264	-2.19748	0.334166	-6.57603	4.83174e-11	2.27365e-09	ZNF503	0.0787228
6004.95	1.30307	0.198162	6.57575	4.841e-11	2.27365e-09	GNB2L1	0.0557311
52.8206	-5.12669	0.779976	-6.57288	4.93509e-11	2.30595e-09	LHX1	0.488269
15973.5	2.35988	0.35903	6.57292	4.93368e-11	2.30595e-09	VCAN	0.287604
833.219	2.10923	0.32114	6.56795	5.10119e-11	2.37747e-09	HSPB8	0.16088
12481.2	-1.11793	0.170338	-6.56304	5.27234e-11	2.45097e-09	TRIP11	0.103953
295.976	-3.52526	0.537748	-6.5556	5.54189e-11	2.56972e-09	CLNK	0.931978
290.096	4.21995	0.643778	6.55497	5.56521e-11	2.57398e-09	APOC1	9.0188
2639.88	-1.20602	0.184219	-6.54669	5.88253e-11	2.71386e-09	MTMR10	0.363201
2450.23	-1.33582	0.204081	-6.54551	5.92914e-11	2.72845e-09	CLMN	0.0940551
292.23	-3.20804	0.490171	-6.54473	5.96014e-11	2.73581e-09	CCDC181	1.49484
9019.44	1.85666	0.283713	6.54414	5.98373e-11	2.73974e-09	HLA-A	0.213324
5436.1	-0.758518	0.11594	-6.54236	6.05558e-11	2.76569e-09	USP7	0.106743
1006.67	-1.85597	0.283718	-6.54158	6.08704e-11	2.7731e-09	CDH16	0.0458063
176.14	-4.35128	0.665616	-6.53722	6.26741e-11	2.84816e-09	SERPINA5	0.519975
593.468	-4.53342	0.693954	-6.53275	6.45749e-11	2.91997e-09	SLC4A1	1.30105
529.205	2.41941	0.370342	6.5329	6.45062e-11	2.91997e-09	MYC	0.461993
178.314	2.04228	0.312653	6.53209	6.48584e-11	2.92553e-09	PECAM1	0.128685
6165.62	1.2129	0.185838	6.52668	6.72424e-11	3.02558e-09	PARP14	0.0796495
4638.73	0.736029	0.112892	6.51978	7.04116e-11	3.16037e-09	ATF7IP	0.0679289
515.941	-4.31421	0.661997	-6.51697	7.17422e-11	3.21218e-09	CLDN16	0.689336
1641.86	1.39073	0.213482	6.51452	7.29233e-11	3.25706e-09	HPS3	0.971089
4532.81	0.991056	0.152175	6.5126	7.38616e-11	3.2909e-09	TRIO	0.0634051
142.899	-2.9839	0.458341	-6.51021	7.50472e-11	3.32746e-09	SLC16A5	0.113642
1934.7	1.2428	0.190901	6.51022	7.50428e-11	3.32746e-09	MYO9B	0.0844925
1127.66	1.44394	0.221857	6.50845	7.59324e-11	3.35853e-09	DOCK6	0.06666
120.165	4.04494	0.621571	6.5076	7.63619e-11	3.36935e-09	STC2	0.714747
2845.48	-4.14812	0.637547	-6.50637	7.69889e-11	3.38881e-09	ATP6V0A4	2.65624
101.994	-5.16533	0.79395	-6.50586	7.72481e-11	3.39203e-09	TYRP1	0.249608
14198.6	1.69172	0.260046	6.50548	7.74473e-11	3.3926e-09	B2M	0.152905
5389.6	-2.08629	0.320819	-6.50302	7.87224e-11	3.44019e-09	WDR72	0.404498
178.506	4.68113	0.720114	6.50054	8.00317e-11	3.48904e-09	CCL20	4.16939
2713.28	3.29	0.506194	6.49949	8.05939e-11	3.50516e-09	CD36	0.737215
483.809	1.42226	0.218844	6.49897	8.08713e-11	3.50885e-09	RIT1	0.222255
913.852	2.08128	0.320476	6.49434	8.33985e-11	3.60135e-09	SLFN11	0.318076
1173.67	-2.34379	0.360896	-6.49435	8.33909e-11	3.60135e-09	CCSER1	0.0981152
2700.07	-0.815223	0.125549	-6.49327	8.39906e-11	3.61835e-09	MAP4K3	0.121647
93.0689	4.15234	0.639879	6.48926	8.62617e-11	3.70742e-09	EBF2	0.671363
2844.08	0.816133	0.125839	6.48555	8.84114e-11	3.79087e-09	FBXL5	0.0260261
674.18	-2.03907	0.314486	-6.48381	8.94358e-11	3.82579e-09	FMO4	0.104553
68.2754	-4.94248	0.762905	-6.47849	9.26453e-11	3.95381e-09	HS6ST2	0.478149
197.361	-4.71743	0.728397	-6.47645	9.39033e-11	3.99813e-09	CFTR	0.500655
802.836	-2.43257	0.375719	-6.47443	9.5171e-11	4.03326e-09	ENAM	0.0531564
838.75	-2.54859	0.393633	-6.47453	9.51069e-11	4.03326e-09	GPAT3	0.631582
26.4271	6.18309	0.955545	6.47075	9.75189e-11	4.12317e-09	KISS1R	0.403741
4985.9	1.02933	0.159111	6.46923	9.85005e-11	4.15504e-09	MAP4K4	0.0746653
3937.61	1.55822	0.240912	6.46799	9.9312e-11	4.17959e-09	GRB10	0.115075
45.3673	-3.67362	0.568454	-6.46247	1.03004e-10	4.32499e-09	PPM1E	0.0882516
2939.84	1.28489	0.198899	6.46	1.04702e-10	4.38229e-09	FTO	0.0951412
1436.31	-1.70095	0.263314	-6.45979	1.0485e-10	4.38229e-09	NR3C2	0.270073
8604.64	2.13792	0.331695	6.44543	1.15274e-10	4.80696e-09	TRIOBP	0.110475
98.3057	6.06971	0.941945	6.4438	1.16517e-10	4.84769e-09	REG1A	0.594875
1154.66	1.3049	0.202548	6.44245	1.17561e-10	4.87998e-09	KDELR2	0.290396
548.725	-1.6528	0.256643	-6.44006	1.19425e-10	4.94608e-09	AP1AR	0.111142
396.243	2.80227	0.43562	6.43283	1.25249e-10	5.16938e-09	PDGFD	0.103406
1246.9	1.73583	0.269847	6.43267	1.25384e-10	5.16938e-09	ITGA4	0.42522
2527.19	-2.21108	0.344108	-6.42554	1.31401e-10	5.40522e-09	WNK4	0.0656643
2125.43	2.17494	0.338686	6.42172	1.34746e-10	5.53035e-09	ENPP2	0.076397
3306.12	-1.1912	0.185581	-6.41878	1.37368e-10	5.6253e-09	PDHA1	0.207972
3121.47	1.95025	0.303872	6.41799	1.38082e-10	5.64184e-09	TAP1	0.20425
13935.3	1.11797	0.174202	6.41764	1.38404e-10	5.64236e-09	LRRK2	0.0325863
515.159	-1.97434	0.307684	-6.41677	1.39193e-10	5.66186e-09	BEX4	0.0755944
1345.18	2.44774	0.381535	6.4155	1.40365e-10	5.69681e-09	HMOX1	0.19586
361.523	-3.14669	0.490516	-6.41506	1.4077e-10	5.70056e-09	C1orf168	0.711409
2777.69	-0.950043	0.148153	-6.41258	1.43079e-10	5.78123e-09	FNBP1L	0.0441088
2651.47	-1.38776	0.216428	-6.41214	1.43494e-10	5.78515e-09	NEDD4L	0.117639
204.255	-3.42099	0.533715	-6.40977	1.45742e-10	5.86282e-09	B4GALNT3	0.284235
2357.86	1.51238	0.236196	6.40306	1.52295e-10	6.11294e-09	IFI16	0.366229
1071.01	-4.20608	0.657682	-6.39531	1.60219e-10	6.41686e-09	PIK3C2G	2.03047
851.368	1.45711	0.228001	6.39079	1.65029e-10	6.59316e-09	STARD13	0.905868
855.869	2.51584	0.393684	6.3905	1.65345e-10	6.59316e-09	CPE	0.303825
1424.86	0.968119	0.151592	6.38635	1.69889e-10	6.75956e-09	GDI1	0.247682
1388.57	-0.959801	0.15042	-6.38082	1.76139e-10	6.99298e-09	KIF1C	0.0960083
2261.52	-1.059	0.16602	-6.37874	1.78547e-10	7.07319e-09	TBC1D14	0.0965565
338.474	-4.19139	0.65768	-6.37299	1.85372e-10	7.31303e-09	UNC13C	1.10404
723.642	1.76428	0.276838	6.37297	1.85404e-10	7.31303e-09	ATG16L1	0.0496172
3570.05	-1.18925	0.186653	-6.37146	1.87236e-10	7.36933e-09	RABEP1	0.246207
825.495	-1.33528	0.210177	-6.35312	2.10993e-10	8.28649e-09	HMGCR	0.0722799
201.035	-2.96608	0.467093	-6.35008	2.15202e-10	8.43362e-09	ERP27	1.24077
2211.11	1.93065	0.304053	6.34972	2.15703e-10	8.4351e-09	TENM1	0.0461875
1387.77	-4.22567	0.665652	-6.34818	2.17884e-10	8.50213e-09	KCNJ1	1.77769
296.747	-2.26391	0.357533	-6.33204	2.41945e-10	9.42085e-09	GSTM3	0.0523053
587.731	-1.41292	0.223215	-6.32983	2.45434e-10	9.53634e-09	GPATCH4	0.178765
19.9723	-5.52823	0.873467	-6.32906	2.46656e-10	9.56342e-09	SALL3	0.25625
1835.6	0.870967	0.137647	6.32755	2.49081e-10	9.63694e-09	KDM3A	0.501931
71.1929	-4.51289	0.713333	-6.32648	2.5081e-10	9.68328e-09	SYT7	0.923971
5133.68	2.04257	0.323217	6.31948	2.62441e-10	1.01109e-08	SLC6A8	0.191111
1251.59	-1.11444	0.176486	-6.31462	2.70819e-10	1.03898e-08	UBP1	0.0583478
70.9755	-3.65223	0.57835	-6.31492	2.70307e-10	1.03898e-08	SLC2A12	0.233331
352.247	-4.83158	0.765198	-6.31416	2.71636e-10	1.03992e-08	DMRT2	2.01285
805.411	2.192	0.347331	6.31099	2.77252e-10	1.0592e-08	INPP5D	0.275319
422.246	-1.36907	0.217019	-6.30852	2.81712e-10	1.06951e-08	AKIRIN1	0.132374
2534.7	-1.05344	0.166984	-6.30861	2.81544e-10	1.06951e-08	PPP2R5C	0.193289
50.9972	-5.68796	0.901606	-6.30869	2.81402e-10	1.06951e-08	TMEM207	0.483166
273.094	2.5013	0.396777	6.30405	2.89972e-10	1.09858e-08	PLXDC1	0.0635476
2317.51	-1.97757	0.313783	-6.30236	2.93143e-10	1.1065e-08	FREM2	0.110571
937.3	1.76111	0.27944	6.30229	2.93277e-10	1.1065e-08	CREB5	0.128372
961.938	1.95502	0.310371	6.29899	2.99591e-10	1.12798e-08	NRP2	0.0527553
1032.16	-2.38742	0.379224	-6.29554	3.06327e-10	1.15097e-08	SLIT2	0.267138
142.957	3.51884	0.559082	6.29397	3.09452e-10	1.16032e-08	TRIM9	0.874287
815.838	-1.73102	0.27517	-6.29072	3.16005e-10	1.18245e-08	FECH	0.0590353
3967.61	1.12842	0.17956	6.28436	3.29204e-10	1.22932e-08	NR3C1	0.0443083
243.292	3.14822	0.501655	6.27568	3.48112e-10	1.29727e-08	ALDOC	0.228088
1824.62	-2.34313	0.373414	-6.27488	3.49908e-10	1.3013e-08	PLA2R1	0.601064
1109.06	-1.47677	0.2354	-6.27343	3.53175e-10	1.31077e-08	DCUN1D1	0.60556
14715.2	0.820957	0.130884	6.27238	3.5556e-10	1.31695e-08	ATM	0.236405
365.418	-1.81197	0.289031	-6.26915	3.6303e-10	1.34189e-08	TSGA10	0.181777
168.63	-3.73042	0.595117	-6.26838	3.64828e-10	1.3458e-08	CYP27B1	0.378288
2542.94	1.26777	0.202261	6.268	3.65724e-10	1.34638e-08	SH3BP2	0.083091
536.321	-2.31074	0.368767	-6.26613	3.70136e-10	1.35988e-08	HOMER1	0.26639
3986.56	-0.954374	0.152348	-6.26445	3.74133e-10	1.36904e-08	AGL	0.0960875
320.011	-2.19232	0.349957	-6.26453	3.7394e-10	1.36904e-08	ZNF204P	0.18652
179.407	3.28782	0.524875	6.264	3.75219e-10	1.37027e-08	PTGS1	0.812965
246.335	4.39232	0.701354	6.26262	3.78552e-10	1.37967e-08	SCGN	0.16895
1277.32	-1.12453	0.179664	-6.25908	3.87266e-10	1.40861e-08	CCDC66	0.106464
422.606	-2.57775	0.41204	-6.25607	3.94798e-10	1.43315e-08	DACH1	0.0860625
1395.23	1.0595	0.169571	6.24816	4.15308e-10	1.50461e-08	TNFRSF1A	0.151732
187.596	2.78187	0.445739	6.24104	4.34677e-10	1.57165e-08	DLL4	0.237916
57.5001	4.58216	0.734707	6.23671	4.46858e-10	1.61249e-08	FKBP9P1	0.273418
1967.68	1.49817	0.240377	6.23257	4.58849e-10	1.65249e-08	NOTCH3	0.0602534
2160.09	1.43478	0.230279	6.23061	4.64617e-10	1.66997e-08	IFITM3	0.159204
4488.11	1.18043	0.189659	6.22399	4.84664e-10	1.73859e-08	DOCK8	0.16809
2565.66	-1.20408	0.193491	-6.22296	4.8786e-10	1.74661e-08	ZZZ3	0.200172
31.0377	3.96585	0.638036	6.21573	5.1088e-10	1.82544e-08	TCAF2P1	0.351536
4379.45	1.60566	0.258535	6.21062	5.27768e-10	1.8821e-08	SPARC	0.180507
895.532	2.19734	0.353969	6.20772	5.37588e-10	1.90593e-08	LRRC41	0.17034
1003.14	-1.11908	0.180266	-6.20795	5.36809e-10	1.90593e-08	BCL9	0.154252
646.513	2.42216	0.390164	6.20807	5.3639e-10	1.90593e-08	EDIL3	0.0680937
171.788	2.69463	0.434374	6.20347	5.52302e-10	1.94793e-08	NOL3	0.432281
1218.35	-4.08336	0.658191	-6.20392	5.50726e-10	1.94793e-08	CASR	1.91428
73.644	6.37444	1.02758	6.20338	5.52641e-10	1.94793e-08	C5orf46	0.733104
9540.56	1.78636	0.288068	6.20116	5.60482e-10	1.97175e-08	SERPING1	0.108522
13690.7	-0.883694	0.142683	-6.1934	5.88794e-10	2.06736e-08	MYO6	0.0745107
3469.13	-1.93488	0.312466	-6.19229	5.92952e-10	2.07796e-08	SLC8A1	0.477932
461.448	-4.35698	0.70366	-6.19188	5.94512e-10	2.07942e-08	SLC13A3	0.584055
1451.59	-1.42558	0.230432	-6.18655	6.14968e-10	2.14685e-08	ERBB2	0.175322
744.571	2.03724	0.329492	6.18297	6.29086e-10	2.19194e-08	ITGB2	0.265512
273.617	-1.43563	0.232268	-6.18094	6.3722e-10	2.21604e-08	CDKN2AIP	0.102006
6.30011	-6.44868	1.04397	-6.17706	6.53064e-10	2.26622e-08	C2orf54	0.503471
565.583	-1.13806	0.184248	-6.1768	6.54136e-10	2.26622e-08	MRS2	0.250465
919.378	-1.30096	0.210748	-6.17308	6.69741e-10	2.31588e-08	DAAM1	0.0751446
504.39	2.38272	0.386068	6.17175	6.75362e-10	2.33089e-08	C1QC	0.459825
637.986	-2.34614	0.380262	-6.16979	6.83798e-10	2.35555e-08	SEMA6D	0.141028
8471.94	-1.16421	0.188962	-6.16108	7.22494e-10	2.48415e-08	PEBP1	0.0658258
6168.21	0.583041	0.0947051	6.15638	7.44271e-10	2.55421e-08	SEC31A	0.225637
612.087	1.68168	0.273178	6.15597	7.46197e-10	2.556e-08	DCHS1	0.549136
330.603	-3.95855	0.64381	-6.14863	7.81566e-10	2.67213e-08	DPEP1	0.126958
2695.01	-1.01632	0.165327	-6.14732	7.88031e-10	2.68919e-08	WWC2	0.476227
3899.45	1.31333	0.21366	6.14682	7.90533e-10	2.69269e-08	P4HB	0.0504104
2912.5	-1.19438	0.194329	-6.1462	7.93588e-10	2.69805e-08	TBC1D4	0.201377
1207.4	2.03007	0.330423	6.14386	8.05401e-10	2.73311e-08	HECW2	0.0336114
4073.24	-0.934124	0.152204	-6.13733	8.39213e-10	2.84256e-08	SLK	0.135573
1363.24	2.10575	0.343138	6.13674	8.42307e-10	2.84775e-08	KCNMA1	0.0751598
477.111	-1.49677	0.244085	-6.13219	8.66799e-10	2.92513e-08	ACAA1	0.0340526
525.831	3.05882	0.498849	6.13175	8.69165e-10	2.92769e-08	C2	0.154595
674.077	1.43292	0.233713	6.13112	8.72648e-10	2.934e-08	NCK1	1.47679
1684.03	-3.72869	0.608521	-6.12746	8.92938e-10	2.99669e-08	ERBB4	1.00938
1612.3	-0.919788	0.150142	-6.1261	9.00575e-10	3.01676e-08	TBC1D9	0.136418
5740.59	-1.75103	0.285983	-6.12283	9.19282e-10	3.07377e-08	CGNL1	0.0968104
3264.17	-0.828828	0.13538	-6.12224	9.22707e-10	3.07958e-08	OSBPL9	0.098153
426.631	-4.09183	0.668419	-6.12166	9.26065e-10	3.08513e-08	TNNT2	1.02389
1560.25	-1.60774	0.262832	-6.11697	9.5372e-10	3.17147e-08	TCEAL3	0.0814742
882.26	0.850226	0.139002	6.11663	9.55727e-10	3.17235e-08	ZCCHC2	0.147798
238.986	2.12746	0.347924	6.11474	9.67162e-10	3.20447e-08	CAV2	0.099939
2177.41	1.32708	0.217153	6.11128	9.88361e-10	3.26877e-08	DIAPH2	0.11275
9529.32	0.838731	0.137374	6.10546	1.02508e-09	3.38405e-08	FNDC3B	0.485955
187.861	-3.76222	0.61625	-6.10502	1.02785e-09	3.38707e-08	EHF	0.356144
659.911	1.51648	0.248841	6.09418	1.1e-09	3.61828e-08	RASA3	0.200459
4602.9	-1.06099	0.174108	-6.09383	1.10239e-09	3.61961e-08	DLD	0.116835
1358.06	1.47038	0.241308	6.09339	1.10545e-09	3.62314e-08	ARHGAP26	0.281097
53.1545	2.38889	0.392096	6.09261	1.11081e-09	3.63417e-08	HLA-DOA	0.123979
2379.2	-1.58802	0.260756	-6.09006	1.1287e-09	3.68609e-08	GCSHP3	0.0478497
548.578	-2.21799	0.364459	-6.08571	1.15973e-09	3.7739e-08	FAM184A	0.0788206
554.008	1.75883	0.289004	6.08582	1.15898e-09	3.7739e-08	PPP1R3B	0.0568093
30.8443	-5.3287	0.875764	-6.08464	1.16756e-09	3.79259e-08	TRIM50	0.232009
1541.45	1.73648	0.28541	6.08415	1.17114e-09	3.79746e-08	ADGRL4	0.559601
422.528	2.12674	0.349622	6.08297	1.1798e-09	3.81872e-08	PRELID2	0.0933351
467.43	2.39236	0.393841	6.07443	1.24429e-09	4.02032e-08	HAVCR2	0.313085
200.927	-2.0814	0.342753	-6.07259	1.25861e-09	4.0594e-08	MTURN	0.157213
4883.55	1.38712	0.228471	6.07133	1.26858e-09	4.08434e-08	TUBA1B	0.115667
726.587	1.31438	0.216535	6.07006	1.27866e-09	4.10229e-08	PITPNC1	0.0536829
6226.57	-1.05182	0.173275	-6.07025	1.27714e-09	4.10229e-08	PPIG	0.175416
8381.96	-2.81075	0.463117	-6.06921	1.2854e-09	4.11666e-08	C7	0.381596
856.52	-1.51019	0.248871	-6.06817	1.29375e-09	4.13613e-08	TCAIM	0.326372
1101.31	-1.2441	0.205094	-6.06601	1.31123e-09	4.1847e-08	ZDHHC6	0.330619
301.341	-1.93699	0.319681	-6.05913	1.36862e-09	4.36022e-08	THSD4	0.0749809
912.023	-3.52269	0.581774	-6.05508	1.40349e-09	4.4635e-08	SLC26A7	1.68434
179.913	2.60684	0.430604	6.05391	1.41373e-09	4.48822e-08	COL8A1	0.151836
5775.78	-0.837683	0.138607	-6.04356	1.50747e-09	4.77751e-08	OSBPL8	0.0991901
1936.7	-1.46942	0.243217	-6.04159	1.52599e-09	4.8227e-08	CFAP126	0.103923
17027.4	1.08633	0.179812	6.04148	1.52703e-09	4.8227e-08	TPM1	0.107601
125.179	-2.89887	0.479889	-6.04072	1.53432e-09	4.83737e-08	NAGS	0.0341186
2061.94	1.2371	0.204911	6.03727	1.56744e-09	4.93326e-08	BNIP3L	0.0662002
903.275	1.30568	0.216471	6.03165	1.62292e-09	5.09904e-08	RPL18A	0.256044
476.568	1.87799	0.311712	6.02475	1.69369e-09	5.30311e-08	CHST15	0.104231
698.092	1.89923	0.315233	6.02485	1.69265e-09	5.30311e-08	MTCL1	0.193027
5340	-0.857715	0.142401	-6.02322	1.70985e-09	5.34451e-08	TRPM7	0.151264
57.0599	4.04134	0.670992	6.02293	1.71293e-09	5.34497e-08	VSIG1	0.256603
586.728	-1.30575	0.216905	-6.0199	1.74527e-09	5.4366e-08	CDKL1	0.0704258
259.16	-2.30983	0.383764	-6.01888	1.75628e-09	5.46157e-08	CNGA1	0.378894
2659.92	-2.06993	0.343929	-6.01847	1.76075e-09	5.46611e-08	NPNT	0.662818
35162.1	1.01523	0.168712	6.01755	1.77072e-09	5.48772e-08	RNF213	0.0991121
58.563	-3.44245	0.572243	-6.01571	1.79104e-09	5.54055e-08	DIO2	0.561631
255.247	-1.49134	0.247918	-6.01545	1.79384e-09	5.54055e-08	C21orf33	0.165735
300.6	1.74807	0.290629	6.01478	1.80132e-09	5.55423e-08	ABCB6	0.0526239
1006.91	1.68301	0.280054	6.00959	1.85995e-09	5.71566e-08	TMEM176A	0.0198893
4576.12	-1.40763	0.234231	-6.0096	1.85983e-09	5.71566e-08	TOPORS	0.0778998
574.856	-4.6676	0.77726	-6.00519	1.91103e-09	5.85701e-08	SLC36A2	0.51271
242.646	4.24617	0.707096	6.00508	1.91237e-09	5.85701e-08	HLA-G	0.465158
31.2389	-3.34816	0.557732	-6.00318	1.93488e-09	5.916e-08	PLIN5	0.0994954
162.791	-1.91687	0.319578	-5.99811	1.99621e-09	6.0933e-08	PPM1H	8.14877
278.54	-3.21696	0.537128	-5.98918	2.10902e-09	6.42686e-08	FAM81A	0.833285
2204.66	-1.13209	0.18904	-5.98865	2.11587e-09	6.43699e-08	DAG1	0.0935999
1953.24	1.43993	0.240485	5.9876	2.12961e-09	6.46798e-08	PLOD1	0.0694745
1090.25	-4.35281	0.727062	-5.98685	2.13948e-09	6.48715e-08	NPHS2	2.28069
767.754	1.99411	0.333201	5.98469	2.16797e-09	6.56261e-08	MS4A7	0.189962
563.986	-3.76559	0.629587	-5.98105	2.217e-09	6.69989e-08	F11	0.398944
366.192	1.8441	0.308368	5.9802	2.22862e-09	6.72386e-08	TGFB1	0.119878
2006.88	1.93187	0.323182	5.97765	2.26383e-09	6.81879e-08	FSTL1	0.495821
1018.82	2.30395	0.385488	5.97672	2.27674e-09	6.84639e-08	C1QB	0.90914
125.157	2.81904	0.471831	5.97468	2.30546e-09	6.89858e-08	OLFML2B	0.755849
761.588	1.61836	0.270869	5.97469	2.30535e-09	6.89858e-08	AXL	0.109476
612.023	-1.17455	0.196577	-5.97505	2.30024e-09	6.89858e-08	CCDC174	0.389385
1628.66	1.73364	0.290219	5.97355	2.32149e-09	6.93515e-08	TRIM22	0.0895352
90.0789	-3.42861	0.574459	-5.96842	2.39564e-09	7.14497e-08	TPTEP1	0.27321
569.986	-2.19114	0.367184	-5.96741	2.41044e-09	7.17736e-08	DCXR	0.136578
216.513	2.98046	0.499756	5.96384	2.46379e-09	7.32425e-08	GAL3ST1	0.132333
482.613	4.51759	0.757632	5.96277	2.47992e-09	7.36018e-08	CDHR1	1.59124
357.839	-2.70609	0.45397	-5.96096	2.50764e-09	7.42375e-08	MAL	0.704077
322.387	5.91747	0.992724	5.96084	2.50948e-09	7.42375e-08	TEX15	0.121675
152.169	-2.69436	0.452251	-5.95768	2.55845e-09	7.55634e-08	HYKK	0.237865
142.267	2.06272	0.346383	5.95504	2.60015e-09	7.66707e-08	PLEKHG4	0.0450367
36.4886	-4.52533	0.760046	-5.95402	2.61629e-09	7.70221e-08	SH3GL2	0.359319
2529.86	1.3033	0.219145	5.94721	2.7275e-09	8.01666e-08	GYS1	0.241112
2093.27	0.968401	0.162843	5.94684	2.73368e-09	8.02188e-08	ATP2B4	0.147143
124.171	-3.9766	0.669342	-5.94107	2.83176e-09	8.29633e-08	CEL	0.114154
5541.91	1.1077	0.186479	5.9401	2.84853e-09	8.33207e-08	GPI	0.0257596
3678.84	-1.29101	0.217436	-5.93743	2.89519e-09	8.45499e-08	C14orf105	0.196857
4588.35	0.83135	0.140096	5.93415	2.95375e-09	8.60527e-08	RB1	0.240192
2091.78	-1.02068	0.172005	-5.93402	2.9561e-09	8.60527e-08	RWDD1	0.108783
1539.92	1.18603	0.19989	5.93339	2.96745e-09	8.62454e-08	CORO1C	0.194948
4388.37	-0.964892	0.162662	-5.93187	2.99497e-09	8.69067e-08	DLG1	0.208827
131.167	3.93948	0.664798	5.92582	3.10735e-09	9.00242e-08	SPINK13	0.0752887
4859.76	-4.10105	0.692288	-5.9239	3.14386e-09	9.09374e-08	KNG1	1.27073
299.803	-4.13089	0.697697	-5.92075	3.20486e-09	9.25548e-08	DAO	0.804558
14945.4	-1.02166	0.172605	-5.91904	3.23824e-09	9.33711e-08	GOLGB1	0.139998
28.1351	3.51721	0.594649	5.91475	3.3237e-09	9.56838e-08	DGCR5	0.844715
482.566	1.16114	0.196359	5.91333	3.35261e-09	9.62119e-08	MTMR11	0.184828
1536.35	-1.43728	0.243055	-5.91341	3.35094e-09	9.62119e-08	SUCLG1	0.0608363
2872.26	0.952865	0.161225	5.91016	3.41766e-09	9.79246e-08	LAMC1	0.0867295
53.5146	-5.61449	0.951474	-5.90084	3.61658e-09	1.03461e-07	KLK1	0.895863
2409.62	1.1632	0.19722	5.89801	3.67921e-09	1.05088e-07	YBX3	0.148043
137.98	1.73501	0.294501	5.89137	3.83003e-09	1.09225e-07	ARRDC2	0.180713
1360.63	-1.47047	0.249675	-5.88954	3.87266e-09	1.10268e-07	MCUR1	0.134457
811.351	1.5565	0.264385	5.88725	3.9267e-09	1.11632e-07	RASGRP3	0.305993
90.1642	-3.62778	0.616304	-5.88635	3.94815e-09	1.11956e-07	IRX2	1.04859
1099.7	-1.1563	0.196441	-5.88626	3.95039e-09	1.11956e-07	STRBP	0.100193
1107.63	-1.15227	0.19578	-5.88555	3.96735e-09	1.12263e-07	FKBP3	0.109699
5396.64	1.18928	0.202141	5.88345	4.01806e-09	1.13521e-07	COL4A2	0.149175
16.0115	4.92738	0.838181	5.87866	4.13613e-09	1.16676e-07	MIR578	0.1486
1303.23	1.33791	0.227723	5.87514	4.22475e-09	1.18992e-07	TPP1	0.0827745
37029.1	-1.10131	0.187483	-5.87419	4.24906e-09	1.19492e-07	AKAP9	0.257056
44.1727	-4.78998	0.815568	-5.87319	4.27501e-09	1.20036e-07	TNNC1	0.512176
423.574	1.59275	0.271263	5.87159	4.31626e-09	1.21008e-07	PLA2G16	0.116478
2304.11	-1.29246	0.220198	-5.86956	4.36948e-09	1.22312e-07	ACSL4	0.326968
4483.55	1.6296	0.277701	5.8682	4.40542e-09	1.23129e-07	KDR	0.0573858
2207.73	-0.980323	0.167186	-5.86365	4.52789e-09	1.26358e-07	PLS3	0.208699
126.94	3.08436	0.526164	5.86198	4.57389e-09	1.27447e-07	LOC392232	0.145566
1261.4	-0.989148	0.168783	-5.86048	4.61539e-09	1.28406e-07	EPC2	0.237107
702.617	1.01587	0.173405	5.85834	4.67516e-09	1.29871e-07	SHC1	0.108233
958.782	1.65747	0.283007	5.85664	4.72324e-09	1.31007e-07	PXDN	0.133527
935.347	1.22873	0.209931	5.853	4.82776e-09	1.33703e-07	RNF149	0.198232
259.155	2.05491	0.35123	5.85062	4.89746e-09	1.35427e-07	LEPROTL1	0.147136
355.817	-2.35427	0.402441	-5.84999	4.91591e-09	1.35731e-07	ALS2CL	0.697699
1723.41	1.5814	0.270491	5.8464	5.02329e-09	1.38486e-07	CD109	0.0421233
5598.48	1.28041	0.219159	5.84238	5.14609e-09	1.41657e-07	LRP1	0.345534
2563.91	-0.871209	0.149143	-5.84144	5.17509e-09	1.42192e-07	SREBF2	0.0813791
1085.62	-1.11853	0.191488	-5.84125	5.18112e-09	1.42192e-07	DAP	0.113176
1514.67	1.66695	0.285491	5.83889	5.25509e-09	1.44005e-07	CDH2	0.306735
7.01224	4.28436	0.734126	5.836	5.34687e-09	1.463e-07	HIF1A-AS2	0.323339
9035.14	-1.58686	0.27193	-5.83554	5.36156e-09	1.46482e-07	TCEAL4	0.128832
1720.57	1.34239	0.230088	5.83426	5.40297e-09	1.47393e-07	FAM134B	0.0334201
202.944	2.84639	0.487925	5.83366	5.42236e-09	1.477e-07	HSD3B7	0.273066
42.8764	-4.56969	0.783378	-5.83331	5.43378e-09	1.47791e-07	DDN	1.72433
162.497	2.60839	0.447369	5.83052	5.52559e-09	1.50064e-07	BCL6B	0.13533
97.0581	3.77183	0.647425	5.8259	5.68061e-09	1.54044e-07	DUSP4	0.507902
339.782	-2.67892	0.460216	-5.821	5.84967e-09	1.58393e-07	PCDH9	0.531858
780.761	4.13016	0.709634	5.82013	5.88024e-09	1.58984e-07	CA9	1.54891
353.328	-2.99018	0.513794	-5.8198	5.8919e-09	1.59064e-07	SIM1	0.171963
406.427	2.941	0.50552	5.81777	5.96374e-09	1.60765e-07	CDH23	1.09767
49.3984	7.57446	1.30297	5.8132	6.1288e-09	1.64971e-07	KCNK9	1.64944
1455.96	2.31951	0.399047	5.81262	6.15017e-09	1.65302e-07	POSTN	2.35895
1460.83	1.25925	0.216925	5.80499	6.43702e-09	1.72757e-07	PLEKHA2	1.48399
523.028	2.02865	0.349669	5.80161	6.56806e-09	1.76014e-07	TIMP1	0.790055
1799.31	-1.69196	0.291677	-5.80079	6.60013e-09	1.76614e-07	PHYH	0.0794201
5.90776	-3.87427	0.667967	-5.8001	6.62773e-09	1.77093e-07	LINC00645	0.204184
5826.03	0.94191	0.162403	5.79984	6.63778e-09	1.77101e-07	ANO6	0.146954
1062.65	-1.72627	0.297887	-5.79505	6.82996e-09	1.81962e-07	HDGFRP3	0.0680751
5902.18	1.22619	0.211615	5.79446	6.85397e-09	1.82336e-07	HLA-E	0.0880013
17.0952	-6.02004	1.03927	-5.79255	6.93256e-09	1.84158e-07	LYPD6B	0.602559
2719.85	-1.02138	0.176423	-5.78939	7.0644e-09	1.87387e-07	TMF1	0.136563
322.954	-2.53526	0.438102	-5.78691	7.1691e-09	1.89887e-07	COL28A1	0.394842
40.0053	-4.07307	0.704093	-5.78485	7.25772e-09	1.91956e-07	LINC00982	0.864966
3203.72	0.972576	0.168211	5.78188	7.3871e-09	1.95094e-07	TNIP1	0.118042
4163.97	0.889805	0.153932	5.78052	7.44695e-09	1.9639e-07	ASCC3	0.116385
293.934	-2.40612	0.416415	-5.77819	7.55097e-09	1.98846e-07	MEST	0.106742
227.905	2.48516	0.430117	5.77787	7.56542e-09	1.98939e-07	LY6E	0.226849
1061.89	1.38943	0.240542	5.77626	7.63798e-09	2.00558e-07	ARHGDIB	0.106922
899.322	1.53928	0.266507	5.77574	7.66149e-09	2.00885e-07	RHOB	0.0944701
1866.54	1.17137	0.203026	5.76956	7.9481e-09	2.08101e-07	RPL18	0.22342
38.0234	-4.71734	0.817672	-5.76923	7.96367e-09	2.08209e-07	MAPK4	0.353715
190.729	-1.9132	0.331772	-5.7666	8.08884e-09	2.10877e-07	ACOT11	0.137203
8934	-1.14032	0.197742	-5.76672	8.08306e-09	2.10877e-07	LAMB1	0.377763
170.966	-3.16007	0.548161	-5.76485	8.17299e-09	2.12766e-07	PRDM16	0.692423
372.864	-3.0109	0.522527	-5.76219	8.30278e-09	2.15837e-07	TOX3	0.251547
2788.02	-0.991415	0.172341	-5.75264	8.78614e-09	2.28077e-07	KIF13B	0.111941
294.003	5.24382	0.912112	5.74909	8.97234e-09	2.32579e-07	MMP9	5.76033
413.262	3.35368	0.583486	5.74766	9.04882e-09	2.34228e-07	CDCA2	0.424795
6.54823	-4.04175	0.703431	-5.74577	9.15055e-09	2.36526e-07	LOC284578	0.146413
584.02	-1.01821	0.177277	-5.74361	9.26806e-09	2.39224e-07	AREL1	0.222067
3785.65	2.13244	0.371331	5.74268	9.31896e-09	2.40197e-07	HLA-DRB1	0.416186
562.567	-1.53102	0.266631	-5.74211	9.35037e-09	2.40666e-07	LZIC	0.181047
291.272	-4.82641	0.84312	-5.72446	1.03764e-08	2.66698e-07	AQP2	2.45278
1120.96	0.877666	0.153329	5.72405	1.04012e-08	2.6696e-07	RNF145	0.0756999
4385.51	0.840978	0.146931	5.72362	1.04278e-08	2.67164e-07	JAK1	0.305046
360.65	-1.61619	0.282381	-5.72345	1.04385e-08	2.67164e-07	MINA	0.140788
1673.8	1.28124	0.22393	5.72162	1.05512e-08	2.69669e-07	ERGIC1	0.0952296
2190.45	-1.06846	0.186821	-5.71916	1.07052e-08	2.73222e-07	EXOC5	0.141551
243.846	-3.32012	0.580608	-5.71834	1.07569e-08	2.73912e-07	CYP17A1	0.792604
7.93116	-4.23371	0.740385	-5.71826	1.07623e-08	2.73912e-07	HS6ST3	0.254718
945.603	1.81592	0.317645	5.71682	1.08536e-08	2.7585e-07	BTN3A3	0.141389
735.8	-2.08794	0.365371	-5.71459	1.09972e-08	2.7911e-07	ABAT	0.0490596
3574.51	1.01028	0.176995	5.70797	1.14333e-08	2.89776e-07	NRP1	0.0787339
916.629	-1.45838	0.255575	-5.70626	1.15489e-08	2.92299e-07	PBX1	0.262882
6.25083	5.4903	0.962242	5.70573	1.15843e-08	2.92788e-07	SOX11	1.43178
2411.31	-1.02204	0.179195	-5.7035	1.17374e-08	2.96247e-07	CSPP1	0.0381078
20.3694	-5.4422	0.954391	-5.70228	1.18218e-08	2.97964e-07	KLK6	0.655975
2075.56	1.56785	0.274989	5.70151	1.18751e-08	2.98894e-07	ANXA1	0.265567
1026.74	6.40812	1.12405	5.70089	1.1918e-08	2.99562e-07	FGG	0.497137
4084.62	-0.666998	0.117153	-5.69339	1.2454e-08	3.12603e-07	SSFA2	0.0931326
4219.79	0.900148	0.158142	5.69202	1.25543e-08	3.14687e-07	ERAP1	0.0549588
1192.96	-0.877994	0.154258	-5.69171	1.25772e-08	3.14826e-07	RNF6	0.0366415
202.112	-3.60968	0.634351	-5.69036	1.26773e-08	3.16897e-07	SIM2	0.411661
4080.91	1.04063	0.182916	5.68914	1.27684e-08	3.18738e-07	SLC38A1	0.0641601
3676.68	0.881758	0.155058	5.68663	1.29569e-08	3.23e-07	ZNF462	0.0927234
264.044	-4.89761	0.861349	-5.68598	1.30065e-08	3.23353e-07	FABP1	1.15869
1074.06	1.28593	0.226155	5.68608	1.29985e-08	3.23353e-07	MEF2C	0.0814302
230.069	-2.73547	0.481349	-5.68293	1.32404e-08	3.28719e-07	SHCBP1	0.141268
1267.96	1.11715	0.196591	5.68262	1.3265e-08	3.28883e-07	DDX58	0.433503
1173.51	-1.28772	0.226677	-5.68086	1.34017e-08	3.31821e-07	TFAM	0.392192
1190.29	-1.3959	0.245768	-5.67972	1.34916e-08	3.33593e-07	HADH	0.130594
160.761	-3.82775	0.674039	-5.67882	1.3563e-08	3.34904e-07	ESRRB	0.296227
67.8081	-4.63381	0.816034	-5.67845	1.35917e-08	3.35158e-07	CA10	0.868959
85.2572	-4.148	0.730758	-5.6763	1.37643e-08	3.38954e-07	TMEM213	1.40318
1241.29	1.20115	0.211648	5.67522	1.38507e-08	3.40622e-07	RPS2	0.107291
870.504	-2.20361	0.388387	-5.67375	1.39705e-08	3.43105e-07	GRB14	0.447924
1154.26	-1.59315	0.280815	-5.67331	1.40068e-08	3.43535e-07	HMGN5	0.0183725
1032.21	1.8417	0.324778	5.67062	1.42278e-08	3.48485e-07	POU5F1	0.0259806
67.4086	-2.48965	0.43955	-5.66408	1.47812e-08	3.61219e-07	TMEM72	0.090832
711.547	1.34521	0.237501	5.66401	1.47873e-08	3.61219e-07	DENND3	0.0993219
4199.02	0.941659	0.166287	5.66284	1.48889e-08	3.63214e-07	TTC21B	0.063119
2048.69	1.13193	0.199918	5.66195	1.49663e-08	3.64614e-07	ZNF160	0.0465812
2731.49	1.96802	0.347723	5.65974	1.51605e-08	3.68359e-07	TYROBP	0.261701
730.535	-1.34093	0.236922	-5.65979	1.5156e-08	3.68359e-07	HDDC2	0.0433032
188.113	-3.19712	0.564996	-5.65867	1.52554e-08	3.70172e-07	CDH3	0.214353
3746.11	0.630761	0.111542	5.65492	1.5592e-08	3.77836e-07	COPA	0.126877
1181.88	-1.11037	0.19673	-5.64415	1.65998e-08	4.01725e-07	CHP1	0.0857944
890.613	-1.20287	0.213129	-5.64389	1.66252e-08	4.01804e-07	HABP4	0.0592821
8.02075	6.08573	1.07992	5.63534	1.74711e-08	4.20708e-07	PRG2	8.53175
4934.4	-0.765967	0.135922	-5.63533	1.74727e-08	4.20708e-07	USP25	0.110898
4564.95	1.01685	0.180443	5.63529	1.74766e-08	4.20708e-07	ANXA5	0.0930842
1070.17	2.26548	0.402274	5.63169	1.78454e-08	4.29019e-07	MYO3A	0.128503
1397.93	-1.4843	0.26374	-5.62787	1.82447e-08	4.3804e-07	LRRCC1	0.30869
32.5221	1.96096	0.348637	5.62464	1.85892e-08	4.45726e-07	LINC01320	0.048543
1130.4	1.64558	0.292616	5.62368	1.86933e-08	4.4678e-07	GBP4	0.231054
111.834	2.9911	0.531885	5.62359	1.87034e-08	4.4678e-07	ACKR3	0.229823
156.101	-2.52254	0.448567	-5.62355	1.87068e-08	4.4678e-07	RNF150	0.51082
369.84	-1.48918	0.264931	-5.62102	1.89836e-08	4.52798e-07	MBOAT2	0.105186
2298.4	-0.959899	0.170875	-5.61754	1.93693e-08	4.61394e-07	EFCAB14	0.0400595
2117.96	-1.08563	0.193328	-5.61551	1.95985e-08	4.66244e-07	NNT	0.706183
8685.46	-1.04086	0.185402	-5.61407	1.97623e-08	4.69529e-07	UQCRB	0.173696
300.619	1.89401	0.337488	5.61208	1.9991e-08	4.73728e-07	ADAP2	0.080144
3717.86	-1.40529	0.250401	-5.61213	1.99851e-08	4.73728e-07	CYFIP2	0.164957
1942.08	0.809492	0.14425	5.61172	2.00329e-08	4.74103e-07	CAP1	0.123645
2065.27	-1.49011	0.265562	-5.61115	2.00988e-08	4.75047e-07	CLCN5	0.117382
67.7162	2.45313	0.437572	5.60623	2.06778e-08	4.88099e-07	SNORA9	0.0764142
1965.06	0.899557	0.16048	5.60543	2.07738e-08	4.89729e-07	SPATS2L	0.0523164
108.758	-4.27171	0.762375	-5.60317	2.10469e-08	4.95527e-07	AQP6	0.50588
2180.53	-0.854142	0.152526	-5.59996	2.14403e-08	5.04138e-07	ARHGAP12	0.15661
338.761	-3.84174	0.686082	-5.59953	2.14929e-08	5.04724e-07	ESRP1	1.29447
775.546	1.1457	0.204683	5.59743	2.17557e-08	5.10238e-07	S100A10	0.132952
32851.4	-1.2683	0.226632	-5.59627	2.19008e-08	5.12979e-07	ZNF91	0.402442
1220.76	3.75268	0.67067	5.59541	2.20097e-08	5.1487e-07	MUC12	1.56693
274.795	2.28891	0.409359	5.59145	2.25185e-08	5.26095e-07	ADM	0.0667686
72.4997	-6.42279	1.1493	-5.58845	2.29102e-08	5.34562e-07	TRDN	1.53712
4719.83	-0.902674	0.161585	-5.58636	2.31873e-08	5.40335e-07	NEMF	0.268578
746.652	2.40508	0.430794	5.58291	2.36529e-08	5.50482e-07	TIMD4	0.134735
74.7795	4.32136	0.774386	5.58037	2.40006e-08	5.57861e-07	CTAGE6	0.193
819.145	1.77922	0.318976	5.5779	2.43437e-08	5.65115e-07	HLA-DPB1	0.138345
46.8718	4.85265	0.870336	5.5756	2.4668e-08	5.71915e-07	ITGAD	2.23669
9592.23	2.14067	0.383955	5.57532	2.47072e-08	5.72097e-07	PDK4	0.0500388
435.196	2.11825	0.379974	5.57473	2.47919e-08	5.72725e-07	FKBP10	0.128293
1102.71	1.01234	0.181596	5.57469	2.47973e-08	5.72725e-07	TAPBP	0.0559615
4080.21	-0.746898	0.134072	-5.57087	2.53468e-08	5.84677e-07	EPS15	0.133945
188.593	2.25929	0.405828	5.56712	2.5898e-08	5.96637e-07	TMEM91	0.210905
286.497	1.99854	0.359098	5.56545	2.61475e-08	6.01623e-07	RARRES2	0.0360781
2441.29	1.8139	0.326005	5.56404	2.63603e-08	6.05755e-07	GBP2	0.455581
954.536	-1.79582	0.32302	-5.55947	2.70595e-08	6.2104e-07	SLC38A11	0.0938989
2455.32	1.54923	0.27869	5.55896	2.71386e-08	6.22071e-07	SLC4A7	0.394239
1706.29	-1.13275	0.20392	-5.55486	2.77836e-08	6.36057e-07	UTP14C	0.219269
350.345	-1.88292	0.339131	-5.55219	2.82116e-08	6.45043e-07	EPM2A	0.457918
2486.18	2.28626	0.411921	5.55024	2.85284e-08	6.5147e-07	LYZ	0.252639
679.554	-1.45294	0.261833	-5.5491	2.87146e-08	6.54901e-07	CCNB1IP1	0.0553464
14.3007	5.58146	1.00667	5.54447	2.94838e-08	6.71603e-07	DMBT1	0.253591
330.737	2.09	0.377067	5.54278	2.97712e-08	6.77305e-07	CD248	0.086721
437.804	-1.60545	0.289672	-5.54231	2.98508e-08	6.78268e-07	ARNT2	0.152519
397.077	-1.89138	0.341407	-5.53995	3.02558e-08	6.86615e-07	SLC15A2	0.208088
60.2107	-3.16899	0.572111	-5.53912	3.04001e-08	6.89032e-07	PROX1	0.273242
225.472	-1.36954	0.247328	-5.53733	3.07125e-08	6.94447e-07	TLE2	0.0482156
147.443	-5.14569	0.929276	-5.53731	3.07153e-08	6.94447e-07	PVALB	0.93098
1411	-0.989669	0.178797	-5.53516	3.10946e-08	7.02152e-07	MAPKAP1	0.138011
634.174	-4.05775	0.733339	-5.53326	3.14335e-08	7.08926e-07	TCEAL2	0.948466
490.289	2.20073	0.397746	5.53301	3.1478e-08	7.09053e-07	ANO1	0.259386
3124.25	2.91085	0.5267	5.52659	3.26524e-08	7.34598e-07	MUC3A	0.294617
10309.2	1.47799	0.267603	5.52305	3.33165e-08	7.48614e-07	CLU	0.0717284
578.913	1.59317	0.288491	5.52241	3.34376e-08	7.50411e-07	COLGALT1	0.157673
1347.93	0.940602	0.170335	5.52206	3.35041e-08	7.50979e-07	EIF3B	0.0977367
1220.65	1.27666	0.231207	5.52171	3.3571e-08	7.51554e-07	ACTN1	0.236546
565.614	-1.25109	0.226613	-5.52082	3.3743e-08	7.54478e-07	ATPIF1	0.218656
369.853	1.93675	0.350939	5.51877	3.41387e-08	7.62389e-07	LRRK1	0.381155
334.481	-1.39309	0.252525	-5.51666	3.45497e-08	7.70622e-07	ECI2	0.0708959
971.472	1.4591	0.26452	5.51603	3.46739e-08	7.72449e-07	PLEKHG2	0.0856959
262.601	-2.18447	0.396089	-5.51509	3.4861e-08	7.75668e-07	EFHD1	0.150895
370.084	-2.03275	0.368658	-5.51392	3.50924e-08	7.79864e-07	MAN1C1	0.470151
1461.16	1.92787	0.349955	5.5089	3.61088e-08	8.01475e-07	UGT2A3	0.122199
1808.63	1.62181	0.294412	5.50863	3.61633e-08	8.01707e-07	CFB	0.209897
984.343	-1.86875	0.339487	-5.50464	3.69918e-08	8.19078e-07	THRB	0.0859023
771.039	-1.45258	0.263957	-5.50308	3.73219e-08	8.25385e-07	PAWR	0.0879956
71.6261	3.33329	0.605775	5.50252	3.74391e-08	8.26973e-07	DGCR9	0.654831
404.87	-1.99022	0.362083	-5.4966	3.87192e-08	8.54213e-07	PCK2	0.0689183
183.885	-4.13899	0.753493	-5.49307	3.95003e-08	8.70392e-07	PLA2G4F	1.17061
6068.89	-0.977525	0.178077	-5.48935	4.03411e-08	8.87846e-07	TAX1BP1	0.0903327
21.4596	-6.40645	1.16728	-5.48837	4.05648e-08	8.91692e-07	FOLR3	1.34273
1731.18	-1.27035	0.231771	-5.48108	4.22745e-08	9.28154e-07	SOX6	0.138317
1425.59	0.987118	0.180201	5.47787	4.30469e-08	9.4284e-07	RGL1	0.0390637
1873.74	-1.13446	0.207096	-5.47797	4.30229e-08	9.4284e-07	ZHX1	0.0822097
132.438	2.73653	0.499581	5.47766	4.30999e-08	9.42869e-07	DDX12P	0.0902904
835.999	2.40477	0.439144	5.47604	4.34959e-08	9.5039e-07	C1QA	0.417552
68.2268	-2.59076	0.473216	-5.47479	4.38032e-08	9.55959e-07	TJP3	0.16863
646.979	-2.82251	0.516094	-5.46899	4.52602e-08	9.86574e-07	CHL1	1.35243
613.788	-1.43012	0.261518	-5.46853	4.53777e-08	9.86775e-07	TMEM116	0.172787
139.377	-2.47923	0.453358	-5.46859	4.53629e-08	9.86775e-07	AP1M2	0.19585
598.099	-1.1878	0.217353	-5.46484	4.63337e-08	1.00636e-06	UXS1	0.0798522
480.344	1.4791	0.270702	5.46394	4.6568e-08	1.01025e-06	SFMBT2	0.166789
53.7183	-3.24985	0.595086	-5.46115	4.73057e-08	1.02503e-06	REEP6	0.208568
548.024	3.52192	0.645306	5.45776	4.8219e-08	1.04358e-06	SCN1A	0.213849
7644.5	-1.14015	0.208956	-5.45643	4.85797e-08	1.05014e-06	GOLIM4	0.070526
640.776	-1.09311	0.200363	-5.45562	4.88016e-08	1.05244e-06	PLEKHA6	0.0175536
269.944	2.31731	0.42475	5.45571	4.87786e-08	1.05244e-06	ALOX5	0.180097
634.028	1.58606	0.290838	5.45342	4.94099e-08	1.0643e-06	RAPGEF4	0.0349504
1789.93	1.60325	0.294225	5.44908	5.06319e-08	1.08933e-06	ABCC1	3.24084
561.233	0.994062	0.182545	5.44558	5.16383e-08	1.10967e-06	TRIM13	0.0878264
16.2286	4.35538	0.799859	5.44519	5.17516e-08	1.1108e-06	CFAP74	0.265169
461.401	-1.49977	0.27577	-5.43848	5.37382e-08	1.15208e-06	NAALADL2	0.186564
1475.77	1.22867	0.22604	5.43566	5.45955e-08	1.16818e-06	STAT2	0.0398298
548.466	-1.0691	0.196686	-5.43558	5.46173e-08	1.16818e-06	COX5A	0.061098
611.357	-1.75151	0.322471	-5.43152	5.58762e-08	1.19371e-06	HIGD1A	0.252072
1838.14	-1.21571	0.223849	-5.43092	5.60639e-08	1.19631e-06	GPHN	0.153098
44.2626	-3.1926	0.587906	-5.43046	5.62098e-08	1.19802e-06	HOXB8	0.130803
668.815	1.91275	0.352291	5.42946	5.65244e-08	1.20332e-06	HLA-DMA	0.0509751
273.18	1.23306	0.227189	5.42748	5.7156e-08	1.21535e-06	KDM4B	0.234341
419.301	2.11629	0.389983	5.42663	5.74281e-08	1.21971e-06	ADSSL1	0.0597508
1371.07	0.964497	0.177902	5.4215	5.91002e-08	1.25376e-06	NFKB1	0.149381
711.649	-2.03656	0.375681	-5.42099	5.92692e-08	1.25589e-06	HOXD10	0.200742
1055.47	1.5345	0.28312	5.41997	5.96084e-08	1.26161e-06	PREX1	0.119843
2718.21	1.53362	0.282995	5.41924	5.98522e-08	1.2653e-06	F8	0.2281
487.52	-3.87144	0.714575	-5.41781	6.03321e-08	1.27397e-06	ADGRF1	1.59256
13.1746	-4.80359	0.887084	-5.41503	6.1279e-08	1.29097e-06	OXGR1	0.190854
684.542	-1.8084	0.33395	-5.41517	6.1229e-08	1.29097e-06	UGT8	0.0726926
2664.94	-0.879632	0.162459	-5.4145	6.14613e-08	1.29331e-06	BRD7	0.0762127
403.897	4.60681	0.850996	5.41343	6.18293e-08	1.29956e-06	OR2A4	0.311678
1007.93	0.929698	0.171849	5.40997	6.30352e-08	1.32185e-06	CDC37	0.0723313
256.244	1.56527	0.289324	5.41011	6.29843e-08	1.32185e-06	SLC37A1	0.0521333
312.229	-1.23684	0.228679	-5.40864	6.35036e-08	1.32975e-06	LLGL2	0.134705
46.4593	3.95206	0.730741	5.40829	6.36305e-08	1.32975e-06	RFX8	0.580488
6.83434	4.55265	0.841763	5.40848	6.35625e-08	1.32975e-06	CDKN2B-AS1	1.3755
107.124	3.33806	0.617459	5.40612	6.44047e-08	1.34438e-06	NTM	0.282427
8838.55	-0.825497	0.152734	-5.40481	6.48758e-08	1.35267e-06	CD2AP	0.174325
647.001	2.16065	0.399878	5.40326	6.54402e-08	1.36288e-06	RUNX1	0.260453
179.469	2.44539	0.452601	5.40298	6.55414e-08	1.36342e-06	SSPN	0.690567
113.206	-3.67304	0.680004	-5.4015	6.60868e-08	1.3732e-06	IYD	1.06767
2178.08	-1.04828	0.194128	-5.39997	6.66516e-08	1.38336e-06	ASAP2	0.0624901
651.886	-1.25756	0.232915	-5.39921	6.69342e-08	1.38765e-06	JMY	0.171071
1086.06	-3.36728	0.624011	-5.39618	6.80746e-08	1.40968e-06	CLCNKA	0.5874
13.2593	7.24732	1.34316	5.39574	6.82435e-08	1.41158e-06	C22orf42	2.16343
4570.37	1.89425	0.351126	5.39478	6.86068e-08	1.41588e-06	UQCRH	0.0570641
1493.35	-1.32069	0.2448	-5.39497	6.85359e-08	1.41588e-06	ECHS1	0.0621508
334.838	-2.07861	0.385338	-5.39424	6.88146e-08	1.41696e-06	SAMD15	0.0749695
949.077	1.40515	0.260483	5.39442	6.8747e-08	1.41696e-06	PPAP2A	0.073333
78146.9	-0.838563	0.155571	-5.39023	7.03675e-08	1.4473e-06	RANBP2	0.39196
101.555	-2.59118	0.480779	-5.38954	7.06396e-08	1.45126e-06	ENOX1	0.0427045
455.981	1.61846	0.300399	5.38771	7.13615e-08	1.46444e-06	ARAP3	0.5698
809.609	-1.15215	0.213895	-5.38649	7.18451e-08	1.4727e-06	TFDP2	0.103132
711.639	-1.6076	0.29847	-5.38614	7.1986e-08	1.47393e-06	EXPH5	0.466385
632.311	1.33558	0.248035	5.38465	7.25877e-08	1.48292e-06	DDX41	0.0998034
130.35	2.49349	0.463072	5.38468	7.25747e-08	1.48292e-06	MYO1G	0.54569
634.578	-0.945707	0.175652	-5.38397	7.28605e-08	1.48683e-06	SOCS4	0.325731
2524.91	-3.29997	0.613322	-5.38049	7.42835e-08	1.51417e-06	SCN2A	1.79996
9.95342	4.98645	0.92729	5.37744	7.55509e-08	1.53817e-06	TMEM92	0.303534
283.784	-2.8173	0.523929	-5.37726	7.56296e-08	1.53817e-06	TCF21	0.742921
523.79	1.98907	0.369919	5.37703	7.57247e-08	1.53838e-06	PRDM1	0.190837
1595.37	-1.01595	0.188969	-5.37626	7.60483e-08	1.54156e-06	RAB11FIP2	0.125252
1862.31	1.41064	0.262384	5.37626	7.60504e-08	1.54156e-06	LPAR6	0.0918246
2259.43	1.45915	0.271429	5.37579	7.62493e-08	1.54388e-06	BGN	0.0722652
115.006	-3.42859	0.638199	-5.37228	7.77464e-08	1.57245e-06	COL4A6	0.401442
704.899	-1.26214	0.235064	-5.36934	7.90241e-08	1.59651e-06	LYPLAL1	0.0737175
9.86241	-5.12797	0.95562	-5.36612	8.04489e-08	1.6235e-06	PTGER1	0.344437
1434.47	-0.967728	0.180355	-5.36568	8.06459e-08	1.62568e-06	CCNC	0.204436
2096.18	1.18818	0.221509	5.36402	8.13903e-08	1.63887e-06	SORBS1	0.0849218
1864.8	0.993352	0.185234	5.3627	8.19865e-08	1.64905e-06	PLEKHA1	0.124191
1784.06	1.15506	0.215453	5.36108	8.27239e-08	1.66205e-06	RPS19	0.319203
2091.29	-0.843807	0.157468	-5.3586	8.38708e-08	1.68324e-06	VPS36	0.0773338
752.051	-1.73706	0.324246	-5.35724	8.45019e-08	1.69404e-06	MAP9	0.112735
1398.97	-2.22387	0.415172	-5.35651	8.48438e-08	1.69902e-06	PTPRO	0.286244
4699.48	-0.804074	0.150119	-5.35624	8.49724e-08	1.69973e-06	PCCA	0.0763317
422.701	1.24938	0.233286	5.35557	8.52889e-08	1.70419e-06	TRAF3IP2	0.0953579
1299.36	-0.867874	0.16213	-5.35295	8.65304e-08	1.7271e-06	CPSF2	0.0882269
1097.5	-1.97122	0.368328	-5.35181	8.70795e-08	1.73616e-06	GULP1	0.210043
223.663	-2.33161	0.435734	-5.35099	8.74729e-08	1.7421e-06	CACNA2D3	0.0914034
370.163	-4.86638	0.909688	-5.3495	8.81976e-08	1.75461e-06	CHRNA4	0.704404
1497.72	1.30471	0.243936	5.34857	8.86516e-08	1.75789e-06	STARD9	0.0343455
544.98	2.62802	0.491327	5.34882	8.85294e-08	1.75789e-06	HHLA2	0.0991652
400.299	1.80564	0.337592	5.34859	8.86399e-08	1.75789e-06	HLA-H	0.092969
476.985	-2.05767	0.384737	-5.34825	8.88097e-08	1.75911e-06	CGN	0.366359
137.552	-2.55208	0.477396	-5.34585	8.99949e-08	1.78065e-06	FGF1	1.01634
3831.84	1.1555	0.216383	5.34007	9.29116e-08	1.83636e-06	GLUL	0.201392
145.783	2.7301	0.511507	5.33737	9.43066e-08	1.86192e-06	APOBEC3C	0.679232
509.1	1.21529	0.227816	5.33453	9.57916e-08	1.88919e-06	CD151	0.0844777
1237.68	-1.18056	0.221322	-5.33413	9.60035e-08	1.89132e-06	NDUFA5	0.0453305
6758.98	-1.69899	0.318596	-5.33273	9.67466e-08	1.9039e-06	MUC6	0.108972
2495.38	1.07998	0.202705	5.32784	9.93885e-08	1.95378e-06	TUBB	0.254057
24.2249	-5.49912	1.0342	-5.31728	1.05332e-07	2.06812e-06	ANKRD30B	20.2543
164.209	1.68203	0.316344	5.3171	1.05432e-07	2.06812e-06	PPP1R13L	0.193878
426.451	-2.12061	0.399229	-5.31178	1.08562e-07	2.12724e-06	ALDH4A1	0.184813
604.275	1.43674	0.270627	5.30895	1.10261e-07	2.1582e-06	SFT2D2	0.268698
2370.23	-1.20355	0.226721	-5.30852	1.10517e-07	2.16089e-06	EBAG9	0.21215
94.1402	-2.86294	0.539396	-5.30767	1.11034e-07	2.16868e-06	PTGDS	0.241198
555.806	-1.41325	0.266489	-5.30325	1.13761e-07	2.21956e-06	LZTFL1	0.237831
584.673	-1.14343	0.215724	-5.30044	1.15526e-07	2.25159e-06	CTDSPL	0.795323
851.98	-1.84729	0.348576	-5.29954	1.16093e-07	2.26021e-06	FXYD2	0.0642392
49.7811	-3.18594	0.601474	-5.2969	1.17787e-07	2.29075e-06	C16orf89	0.10433
42.5615	-2.83021	0.535067	-5.28944	1.22689e-07	2.38354e-06	LDHD	0.138204
1014.95	2.15112	0.406749	5.28857	1.23279e-07	2.39245e-06	RGS1	0.286858
1905.62	-1.18687	0.224477	-5.28728	1.24147e-07	2.40673e-06	EVI5	0.181112
32.7055	5.04272	0.953998	5.28589	1.25098e-07	2.41986e-06	SPTA1	4.57971
1450.72	1.21232	0.229358	5.2857	1.25223e-07	2.41986e-06	NID1	0.0534063
73.6443	2.77334	0.524656	5.28601	1.2501e-07	2.41986e-06	DOK1	0.127072
31.194	-2.98831	0.565415	-5.28516	1.25592e-07	2.42442e-06	PCSK1N	0.277961
1720.83	0.970527	0.183639	5.28496	1.25734e-07	2.42461e-06	GUCY1A3	0.0656515
593.627	1.90159	0.360108	5.2806	1.28758e-07	2.4803e-06	GRAMD4	0.0786767
6411.25	-0.819515	0.155246	-5.27881	1.30022e-07	2.502e-06	SMARCA2	0.322771
301.415	-3.94382	0.747233	-5.2779	1.30672e-07	2.51184e-06	SLC9A4	2.17608
2111.73	-0.785598	0.149005	-5.2723	1.34725e-07	2.58704e-06	SUV420H1	0.0698458
1100.32	-1.01688	0.192882	-5.27203	1.34925e-07	2.58814e-06	PDHB	0.842646
35.5259	6.08717	1.15486	5.27092	1.35741e-07	2.60106e-06	LPPR5	0.448032
7534.15	1.32013	0.250505	5.26989	1.36505e-07	2.61296e-06	SYNPO	0.0410455
883.937	1.96138	0.372268	5.26873	1.37374e-07	2.62684e-06	TLL1	0.0692526
9.26439	3.37812	0.641219	5.26828	1.37706e-07	2.63013e-06	TMEM74B	0.182045
1378.82	-0.879284	0.166907	-5.26811	1.37835e-07	2.63013e-06	WDR48	0.0595475
67.4069	2.67861	0.508602	5.26662	1.38955e-07	2.64872e-06	SEMA6B	0.857177
9219.02	-0.829503	0.157578	-5.26407	1.40903e-07	2.68304e-06	ANKRD12	0.105049
934.409	1.28053	0.243274	5.26375	1.41146e-07	2.68487e-06	HM13	0.071799
1822.17	1.20893	0.229693	5.26325	1.41527e-07	2.68931e-06	NOTCH1	0.268663
1308.71	-0.992943	0.188963	-5.25469	1.48276e-07	2.81463e-06	AP5M1	0.339072
3685.56	-0.725436	0.138067	-5.25423	1.48647e-07	2.81873e-06	USP8	0.0637892
1639.5	-0.889689	0.169379	-5.25265	1.49924e-07	2.83456e-06	KAT2B	0.301758
205.099	-1.74868	0.332918	-5.25259	1.49977e-07	2.83456e-06	ACOX2	0.0243753
1757.84	-1.24084	0.236233	-5.25263	1.49943e-07	2.83456e-06	CEP70	0.0975954
81.5295	2.95858	0.563277	5.25243	1.50104e-07	2.83456e-06	TMEM75	0.905701
479.038	-3.39074	0.645633	-5.25181	1.50612e-07	2.83826e-06	MYO3B	1.99996
1421.83	0.979872	0.186575	5.25189	1.50542e-07	2.83826e-06	CPEB2	0.15471
941.718	-1.35219	0.257621	-5.24876	1.53129e-07	2.88273e-06	CTNNAL1	1.64291
381.455	2.13293	0.406454	5.24766	1.54046e-07	2.894e-06	PPFIA4	0.114159
8066.15	-0.874878	0.166715	-5.24776	1.53963e-07	2.894e-06	KIF5B	0.130049
23.4246	-2.78081	0.53036	-5.24326	1.57764e-07	2.96079e-06	PLAG1	0.0609708
257.86	2.37117	0.45227	5.24282	1.58137e-07	2.96474e-06	EPHA3	0.285294
38.9442	3.66981	0.700026	5.24239	1.58509e-07	2.96867e-06	SNORD93	2.77137
274.822	1.55783	0.297333	5.23934	1.61149e-07	3.01191e-06	SLCO3A1	0.421048
6433.04	-0.695153	0.132677	-5.23943	1.6107e-07	3.01191e-06	ARFGEF1	0.127449
318.214	1.66216	0.31731	5.2383	1.6206e-07	3.02584e-06	SLCO2B1	0.113753
4969.36	-1.26589	0.241685	-5.23775	1.62547e-07	3.03182e-06	RSRC2	0.340391
376.309	-1.64962	0.315137	-5.23462	1.65325e-07	3.08049e-06	SAT2	0.112155
133.997	-2.10158	0.401729	-5.23133	1.68296e-07	3.13265e-06	LRRC9	0.13479
1616.03	0.907607	0.173512	5.23079	1.68786e-07	3.13855e-06	FGD6	0.0907015
1139.7	-1.19082	0.227697	-5.22986	1.69634e-07	3.15111e-06	CCDC25	0.118825
369.112	2.26725	0.43361	5.22878	1.70635e-07	3.16647e-06	CES3	0.194607
426.598	-3.51811	0.672927	-5.22808	1.71284e-07	3.17528e-06	MMP13	0.491282
1602.11	-1.38628	0.265221	-5.22687	1.72399e-07	3.18301e-06	ACADSB	0.153854
5389.22	2.50722	0.47964	5.2273	1.72e-07	3.18301e-06	SLC17A3	0.0417458
310.394	1.29997	0.248693	5.22722	1.72079e-07	3.18301e-06	MARCKS	0.257349
2107.32	-1.07882	0.206392	-5.22701	1.7227e-07	3.18301e-06	AUH	0.0879036
1128.3	0.960618	0.183826	5.22568	1.73512e-07	3.20031e-06	CLIC1	0.101985
394.949	2.14281	0.410296	5.22259	1.76438e-07	3.25099e-06	UBE2L6	0.0989816
981.091	-0.941086	0.180216	-5.22199	1.77008e-07	3.2582e-06	FBXO9	0.0678316
546.293	-2.92251	0.560279	-5.21617	1.82659e-07	3.35883e-06	CNTN1	0.957407
872	-1.12034	0.214817	-5.21533	1.83491e-07	3.37072e-06	MRPL19	0.599206
5399.46	-1.09402	0.209841	-5.21355	1.85257e-07	3.39974e-06	CBWD1	0.164031
181.1	-2.72075	0.522023	-5.21194	1.86876e-07	3.42601e-06	MAP6	0.0800754
72.7288	1.64214	0.315114	5.21126	1.87567e-07	3.43521e-06	SNX33	0.116768
400.034	1.76548	0.338843	5.21032	1.88513e-07	3.44907e-06	JAG2	0.154091
2717.59	-1.04456	0.200515	-5.20938	1.89475e-07	3.46319e-06	DENR	0.171121
47.1874	-3.50141	0.672247	-5.20852	1.90357e-07	3.47583e-06	C1orf116	0.184724
577.751	1.749	0.336055	5.2045	1.94518e-07	3.54824e-06	SCARNA6	0.102852
546.493	2.01623	0.387417	5.2043	1.94734e-07	3.54863e-06	AFAP1L1	0.283517
193.309	-2.57596	0.495247	-5.20137	1.97823e-07	3.60133e-06	TYRO3	0.688523
32.3526	3.85918	0.742511	5.19747	2.02014e-07	3.67396e-06	E2F8	0.197219
1326.15	1.03509	0.199172	5.19695	2.02583e-07	3.68063e-06	NEDD4	0.0921248
725.79	2.38976	0.459922	5.19601	2.03614e-07	3.69568e-06	EDN1	0.226616
94.4875	2.32521	0.447568	5.19521	2.04492e-07	3.70792e-06	IQGAP3	0.138764
851.424	1.24064	0.238837	5.19451	2.05264e-07	3.71822e-06	PELI1	0.0944322
1093.97	1.08754	0.209565	5.18951	2.10848e-07	3.81558e-06	KSR1	0.288039
176.442	2.2372	0.431434	5.18549	2.15446e-07	3.89105e-06	BARX2	0.095134
854.987	1.73476	0.334532	5.18563	2.15288e-07	3.89105e-06	NCKAP1L	0.160869
128.398	2.36319	0.455787	5.18486	2.16174e-07	3.90034e-06	P2RX7	0.114174
761.273	1.34631	0.2597	5.18412	2.17039e-07	3.91207e-06	BCL6	0.072727
852.767	-1.08993	0.210258	-5.18379	2.17426e-07	3.91518e-06	PPCS	0.165858
1944.98	1.55451	0.299932	5.18286	2.18509e-07	3.93078e-06	ZNF320	0.072697
226.384	-3.78637	0.730617	-5.18243	2.19017e-07	3.93605e-06	FAM83B	1.38708
358.817	-1.58457	0.30581	-5.18154	2.2006e-07	3.95088e-06	C2orf74	0.421281
1955.34	-0.843335	0.162776	-5.18094	2.20767e-07	3.95968e-06	ISCU	0.107162
61.6259	6.49084	1.25288	5.18072	2.21034e-07	3.96058e-06	MCHR1	1.05171
876.361	-2.91524	0.562764	-5.18022	2.21626e-07	3.96728e-06	ADGRV1	0.693654
1727.22	-0.951517	0.183773	-5.17768	2.24661e-07	4.01767e-06	DNAJC7	0.300102
11800.9	-0.60706	0.11728	-5.17617	2.26491e-07	4.04641e-06	NCOR1	0.180967
5258.66	0.539606	0.104258	5.17567	2.27094e-07	4.05321e-06	LARS	0.0290593
984.394	1.18578	0.229505	5.1667	2.38261e-07	4.24836e-06	MGLL	0.0467698
1009.15	-0.962021	0.18628	-5.16439	2.41222e-07	4.29696e-06	UBE2H	1.71096
254.791	4.18008	0.809914	5.16115	2.4544e-07	4.36128e-06	SORCS3	0.0434801
249.592	1.6157	0.313055	5.16106	2.45551e-07	4.36128e-06	ADGRA2	0.30694
536.892	-1.14188	0.221242	-5.1612	2.4537e-07	4.36128e-06	FAM92A1	0.179754
26.495	2.07455	0.401996	5.16063	2.46118e-07	4.36709e-06	LOC100129034	0.0811801
2689.76	-0.809191	0.156875	-5.15818	2.49357e-07	4.41607e-06	TLK2	0.223494
185.89	1.72316	0.334063	5.15818	2.49363e-07	4.41607e-06	FZD1	0.313259
39.8459	-2.4783	0.480798	-5.15456	2.54234e-07	4.49691e-06	DOK7	0.144978
187.64	-3.37711	0.655187	-5.15442	2.54421e-07	4.49691e-06	EPB41L4B	1.70314
48.121	-2.67411	0.518985	-5.15257	2.56946e-07	4.53713e-06	BDH1	0.0528898
955.396	1.73468	0.336726	5.15161	2.58265e-07	4.55601e-06	DEGS1	1.35
976.071	-0.932715	0.181108	-5.15006	2.60408e-07	4.58937e-06	DHRS7	0.32164
1425.55	1.12595	0.21865	5.14954	2.61123e-07	4.59754e-06	RPS5	0.42791
908.652	-0.961273	0.186684	-5.14919	2.61615e-07	4.60175e-06	TRAPPC6B	0.130028
1291.99	0.878767	0.17068	5.14863	2.62398e-07	4.61107e-06	MBNL1	0.316089
551.125	-1.37012	0.26618	-5.14734	2.64204e-07	4.63833e-06	NINL	0.0798155
610.122	1.81178	0.352301	5.14272	2.70788e-07	4.74934e-06	C10orf10	0.191068
119.075	-3.07768	0.598595	-5.14151	2.72536e-07	4.77541e-06	F10	0.412693
6.31807	-4.18528	0.814707	-5.13716	2.78916e-07	4.88251e-06	PHF21B	0.0960807
27.7137	-3.49804	0.681059	-5.13618	2.80386e-07	4.90352e-06	SMCO3	2.36027
156.888	-2.21701	0.431774	-5.13467	2.82642e-07	4.93823e-06	SLC29A2	0.571693
468.211	1.50041	0.292237	5.13423	2.83307e-07	4.94512e-06	RASSF6	0.109742
8255.2	-0.607267	0.11833	-5.13199	2.86695e-07	4.99469e-06	HIPK3	0.0774916
95.6625	2.53988	0.494902	5.13209	2.86549e-07	4.99469e-06	SEZ6L2	0.0593705
3047.27	0.961351	0.18734	5.13158	2.87323e-07	5.00085e-06	MICAL3	0.307734
880.733	1.90656	0.371556	5.1313	2.87754e-07	5.00357e-06	CDON	0.150671
3166.34	1.86525	0.363731	5.1281	2.92681e-07	5.08439e-06	GBP1	0.526176
1687.1	0.854139	0.166574	5.1277	2.93307e-07	5.09042e-06	STAT6	0.789509
1465.99	1.36311	0.265904	5.12635	2.95419e-07	5.1222e-06	GUCY1B3	1.8641
2349.75	1.12055	0.218772	5.12197	3.02354e-07	5.23745e-06	DOCK10	0.246017
1665.97	1.13559	0.221802	5.11984	3.05791e-07	5.29196e-06	KIAA1462	0.0401467
232.266	1.86803	0.364916	5.11906	3.07063e-07	5.30893e-06	TM4SF18	0.238092
222.4	-3.87269	0.756635	-5.1183	3.08301e-07	5.32434e-06	SLC9A2	1.73855
912.612	2.77555	0.542295	5.11816	3.08539e-07	5.32434e-06	FRZB	2.99178
10.646	3.11632	0.608921	5.11777	3.0917e-07	5.33018e-06	YBX3P1	0.399558
763.522	1.93839	0.378873	5.11621	3.1174e-07	5.36942e-06	PLP2	0.112382
632.054	-1.29449	0.253061	-5.11533	3.13187e-07	5.38925e-06	DEPTOR	0.163091
1231.45	1.57695	0.308328	5.11451	3.14555e-07	5.40768e-06	MS4A6A	0.118366
5039.35	-0.65919	0.128964	-5.11141	3.19765e-07	5.49206e-06	ATXN2	0.193234
1734.39	0.712823	0.139504	5.10971	3.22661e-07	5.53658e-06	LPP	0.0494012
1285.45	1.23868	0.242566	5.10657	3.28067e-07	5.62405e-06	SGCB	0.853769
3906.27	-0.644939	0.126498	-5.09841	3.42511e-07	5.86614e-06	NCOA1	0.0430104
9147.31	-1.66881	0.327371	-5.0976	3.43991e-07	5.88596e-06	DSP	0.21013
11.5288	-5.21268	1.02291	-5.09595	3.47002e-07	5.93192e-06	MIR559	0.190501
19629.4	1.07093	0.210309	5.09219	3.53946e-07	6.04494e-06	RPL10	0.113224
3102.27	1.16168	0.228142	5.0919	3.54485e-07	6.04848e-06	P3H2	0.0182062
1743.9	1.02564	0.201613	5.08717	3.63454e-07	6.19572e-06	ARHGEF10	0.0479717
188.533	1.75965	0.345994	5.08578	3.66116e-07	6.23526e-06	SH2D3C	0.0917902
1149.19	1.81659	0.357225	5.08529	3.67073e-07	6.2399e-06	VAMP4	0.0968885
1952.25	1.73607	0.341389	5.08533	3.66993e-07	6.2399e-06	CYBB	0.494008
492.286	-1.28244	0.252325	-5.0825	3.72499e-07	6.32624e-06	FAM96A	0.405478
1092.46	-1.4357	0.282511	-5.08194	3.73593e-07	6.33891e-06	VEPH1	0.185292
881.026	-3.51283	0.691631	-5.07905	3.79324e-07	6.42418e-06	MT1G	0.613011
746.539	1.37623	0.270953	5.07921	3.79013e-07	6.42418e-06	SLFN5	0.096893
10295.9	-0.774053	0.152442	-5.07767	3.82087e-07	6.46496e-06	NFAT5	0.320985
1778.44	-0.932884	0.183757	-5.07672	3.84012e-07	6.49151e-06	REST	0.41048
407.47	-1.14384	0.225458	-5.07339	3.90795e-07	6.59393e-06	ATPAF1	0.185754
788.958	-1.28534	0.253348	-5.07343	3.90701e-07	6.59393e-06	ST6GAL1	0.203071
112.71	-3.566	0.703373	-5.06986	3.98106e-07	6.70488e-06	CWH43	0.714048
171.857	-2.87672	0.567409	-5.06993	3.9797e-07	6.70488e-06	CA8	0.586076
8.60912	-3.06554	0.604889	-5.06795	4.02126e-07	6.76634e-06	RASSF10	0.0473675
1344.63	-1.78758	0.352815	-5.06663	4.04917e-07	6.80702e-06	ABCA6	0.275914
191.615	2.16794	0.427978	5.06555	4.07222e-07	6.83945e-06	APOLD1	0.195256
279.169	1.60976	0.317917	5.06346	4.11704e-07	6.90837e-06	MYDGF	0.0560574
313.886	1.61043	0.318107	5.06253	4.13733e-07	6.93602e-06	SYTL3	0.198651
11538.5	-0.863483	0.170604	-5.06132	4.16358e-07	6.97362e-06	RBM39	0.134322
894.637	1.40271	0.27742	5.05626	4.27568e-07	7.1548e-06	CALCRL	0.0587264
117.989	-2.83247	0.560255	-5.05568	4.28864e-07	7.16989e-06	PDZD3	0.116705
3695.63	-0.599088	0.118508	-5.05523	4.29865e-07	7.18005e-06	DDX6	0.266597
185.366	-1.52771	0.302239	-5.05465	4.3119e-07	7.19558e-06	STARD10	0.195299
130.141	3.09483	0.612457	5.05313	4.34623e-07	7.24624e-06	HRH2	0.336502
253.212	-3.79586	0.751481	-5.05118	4.39093e-07	7.31408e-06	FXYD4	0.681239
150.351	1.9475	0.385624	5.05024	4.41259e-07	7.34343e-06	FPR3	0.320225
224.964	-3.76249	0.745095	-5.04968	4.42546e-07	7.35142e-06	SLC22A8	1.16811
14237.8	-0.564688	0.111824	-5.0498	4.42275e-07	7.35142e-06	ARHGEF12	0.078676
983.33	-1.46659	0.290459	-5.04921	4.43647e-07	7.36301e-06	ZNF483	0.17863
301.405	-2.61036	0.517026	-5.0488	4.44587e-07	7.37189e-06	IGF2BP2	2.57546
886.575	-1.34492	0.266423	-5.04806	4.4632e-07	7.3939e-06	ZDHHC2	0.0817393
3031.77	-0.718923	0.142451	-5.04682	4.49229e-07	7.43533e-06	KIAA0232	0.120845
944.15	1.00981	0.200169	5.04479	4.5403e-07	7.50246e-06	ABL2	0.11187
5196.47	1.6434	0.325765	5.04475	4.54108e-07	7.50246e-06	ABI3BP	0.142356
507.245	-1.41923	0.281371	-5.04398	4.55954e-07	7.52612e-06	TSPAN6	0.0860467
1036.94	-2.15289	0.42685	-5.04368	4.56666e-07	7.53106e-06	EYA4	0.467004
4862.84	-1.05323	0.208865	-5.04265	4.59117e-07	7.5578e-06	ACADM	0.0795231
116.287	3.02638	0.600155	5.04266	4.59106e-07	7.5578e-06	SIGLEC10	0.285611
710.2	1.39292	0.27626	5.04206	4.60554e-07	7.56779e-06	ELK3	0.143181
2324.55	1.15472	0.229013	5.04215	4.60323e-07	7.56779e-06	NEDD9	0.0452405
2975.39	1.29616	0.257152	5.04046	4.64407e-07	7.62423e-06	COL5A2	0.40693
974.32	1.40932	0.279622	5.04007	4.65357e-07	7.63295e-06	CD34	0.100838
98.0173	1.90042	0.377078	5.03985	4.65899e-07	7.63497e-06	CX3CL1	0.194266
86.552	-2.78751	0.553472	-5.0364	4.74364e-07	7.76669e-06	DEPDC1B	0.305894
285.084	-1.20434	0.239193	-5.03503	4.77771e-07	7.81546e-06	MFHAS1	0.293598
546.328	1.26059	0.25042	5.0339	4.80605e-07	7.85477e-06	SERPINH1	0.124188
1853.92	0.989592	0.196638	5.03256	4.83962e-07	7.90254e-06	CBL	0.983532
531.866	1.37495	0.273279	5.0313	4.87156e-07	7.94758e-06	PIP5K1C	1.41099
1892.15	-0.979135	0.194708	-5.02874	4.93711e-07	8.04012e-06	ZBTB44	0.202591
33.4224	-4.34258	0.863539	-5.02882	4.93514e-07	8.04012e-06	PCP4	0.413632
377.724	-2.98236	0.593214	-5.02745	4.97039e-07	8.08709e-06	ACPP	1.54331
906.144	-1.36351	0.271236	-5.02704	4.9812e-07	8.09746e-06	MAPK10	0.345309
2635.6	-0.726331	0.144575	-5.02391	5.06297e-07	8.22305e-06	EIF5	0.0591973
2132.89	-1.079	0.214843	-5.02226	5.10674e-07	8.28193e-06	DZIP1	0.412987
33.6341	-5.14921	1.02529	-5.0222	5.10832e-07	8.28193e-06	PPP1R1B	0.257845
4997.16	-0.93631	0.186593	-5.01792	5.22347e-07	8.46109e-06	LDHB	0.0910348
218.533	1.23759	0.246663	5.01732	5.2398e-07	8.47818e-06	WDR81	0.203273
4544.39	-0.679912	0.135517	-5.01719	5.24332e-07	8.47818e-06	SYNCRIP	0.118401
1552.3	-0.955117	0.190411	-5.01608	5.27377e-07	8.51985e-06	APPL1	0.0972459
8.63954	6.13584	1.22348	5.01507	5.3013e-07	8.55673e-06	HAPLN1	0.423707
2.60027	-4.28062	0.853647	-5.01451	5.31693e-07	8.57438e-06	LINC01187	0.724199
14517.8	-0.771973	0.153982	-5.0134	5.34767e-07	8.61631e-06	TTC3	0.288767
49.7392	-4.23337	0.844524	-5.01273	5.3663e-07	8.6387e-06	SLC30A2	0.586725
229.238	1.81655	0.362621	5.0095	5.45716e-07	8.76947e-06	NUSAP1	0.274329
143.983	2.32925	0.46496	5.00958	5.45486e-07	8.76947e-06	PFKFB4	0.521984
338.268	-1.36638	0.27278	-5.00911	5.46835e-07	8.77972e-06	USP46	0.1393
5.56928	-5.69169	1.13636	-5.00869	5.48017e-07	8.78322e-06	SOST	0.306646
2727.78	-0.575539	0.114906	-5.00879	5.47747e-07	8.78322e-06	NCOA2	0.12905
843.061	-1.72147	0.344039	-5.0037	5.62392e-07	9.00568e-06	CFAP221	0.286037
2272.61	1.76895	0.353579	5.00299	5.64472e-07	9.03105e-06	CD163	0.0883829
6182.75	-0.571484	0.114265	-5.00141	5.69131e-07	9.0976e-06	PIK3C2A	0.0946323
3163.77	-1.01175	0.202323	-5.00068	5.71276e-07	9.10793e-06	SHTN1	0.193417
467.542	2.40128	0.480187	5.00072	5.71172e-07	9.10793e-06	SLC1A3	0.179224
61.8825	2.32303	0.464527	5.00084	5.70801e-07	9.10793e-06	C6orf223	0.179196
458.469	-1.25904	0.251905	-4.99808	5.79034e-07	9.22354e-06	DCLRE1A	0.122382
581.97	1.30386	0.261027	4.99511	5.8801e-07	9.35018e-06	PRKCH	0.169781
1190.6	-1.17844	0.235918	-4.99514	5.87927e-07	9.35018e-06	SH3YL1	0.141481
52.9511	2.83805	0.568645	4.9909	6.00997e-07	9.54836e-06	MGAT3	0.100093
887.177	-1.09013	0.218505	-4.98905	6.06759e-07	9.6315e-06	SCRN3	0.393238
99.1311	1.76326	0.353455	4.98865	6.08034e-07	9.64335e-06	FSCN1	0.214511
217.633	1.92248	0.385609	4.98558	6.17767e-07	9.78918e-06	TMEM133	0.155574
2414.49	-1.83984	0.369084	-4.98487	6.20038e-07	9.81664e-06	FBLN5	0.38127
1447.56	0.727814	0.146039	4.98369	6.23838e-07	9.86823e-06	ZNFX1	0.0774979
735.62	2.12986	0.427444	4.98278	6.26783e-07	9.90622e-06	CD53	1.74196
647.188	1.99869	0.401238	4.98131	6.31538e-07	9.97272e-06	NT5DC3	0.106861
692.978	1.66374	0.334091	4.9799	6.36171e-07	1.00372e-05	STS	0.171041
236.231	-1.26841	0.254737	-4.97931	6.38121e-07	1.00505e-05	SGPP1	0.0878047
3.03683	-3.25126	0.65295	-4.97934	6.3801e-07	1.00505e-05	LOC101929633	0.132278
28.0789	4.7113	0.946371	4.97828	6.41503e-07	1.00951e-05	CAPN14	0.264857
3635.87	-0.989118	0.198741	-4.97691	6.46065e-07	1.01581e-05	PARG	0.0897397
451.247	-1.7193	0.345519	-4.976	6.49116e-07	1.01973e-05	TMEM232	0.0965038
134.964	-3.34231	0.671923	-4.97426	6.5499e-07	1.02807e-05	BMP5	0.260869
290.454	1.56362	0.314405	4.97325	6.5838e-07	1.0325e-05	ZAK	0.266534
342.037	-2.86823	0.577009	-4.97086	6.6658e-07	1.04446e-05	L1CAM	0.605938
6567.23	1.2972	0.261006	4.96999	6.69563e-07	1.04823e-05	CD24	0.0390352
3677.97	0.833352	0.167735	4.96826	6.75571e-07	1.05673e-05	MAST4	0.0276298
1534.32	-0.792404	0.159508	-4.96781	6.77137e-07	1.05827e-05	MFF	0.111119
199.697	2.34226	0.47151	4.96757	6.77985e-07	1.05869e-05	CHST11	0.527401
1249.39	1.01554	0.204442	4.96737	6.78657e-07	1.05883e-05	CDK17	0.207055
3898.19	-1.1058	0.222624	-4.96713	6.79507e-07	1.05925e-05	ACAT1	0.0512192
336.836	-1.62928	0.328325	-4.9624	6.96291e-07	1.08449e-05	WASF3	0.253551
678.46	1.4008	0.282309	4.96193	6.97949e-07	1.08614e-05	DDB2	0.0717169
46.1266	-3.48441	0.702463	-4.96028	7.0393e-07	1.09452e-05	HOXB9	0.366468
283.247	1.58004	0.318639	4.95871	7.09629e-07	1.10244e-05	ADAMTS10	0.236182
246.622	-3.39645	0.685238	-4.95659	7.174e-07	1.11356e-05	SLC5A2	0.801177
943.412	0.810487	0.163587	4.95447	7.25266e-07	1.12481e-05	ARHGAP17	0.102746
127.609	1.35491	0.273665	4.95096	7.38472e-07	1.14432e-05	CREG1	0.113873
8.89675	4.499	0.908748	4.95077	7.39202e-07	1.14448e-05	NXPH4	0.875019
3184.7	1.15305	0.233151	4.9455	7.59503e-07	1.17491e-05	COL6A2	0.0621385
279.821	-1.62825	0.329376	-4.94342	7.67633e-07	1.18648e-05	SLC25A25	0.248609
178.489	-2.68583	0.543673	-4.94016	7.80577e-07	1.20444e-05	TACSTD2	0.229506
50.2443	-4.01029	0.811772	-4.94017	7.80564e-07	1.20444e-05	VTCN1	0.222886
1750.05	-0.712105	0.144168	-4.93941	7.83587e-07	1.20806e-05	STAM2	0.0711172
4613.34	-1.11003	0.225095	-4.93138	8.16526e-07	1.25778e-05	FAM35A	0.479142
105.694	-3.49193	0.708252	-4.93035	8.20834e-07	1.26228e-05	FMN2	1.76932
1333.98	-0.859023	0.17423	-4.9304	8.20609e-07	1.26228e-05	JADE1	0.0411149
2459.46	-1.6314	0.330908	-4.93008	8.21979e-07	1.26298e-05	WBP5	0.433687
220.888	-2.83868	0.576103	-4.92738	8.33408e-07	1.27946e-05	HECW1	0.692156
219.802	-1.5327	0.311185	-4.92536	8.42059e-07	1.29165e-05	ESRP2	0.10074
919.841	-1.89647	0.385289	-4.9222	8.55789e-07	1.31161e-05	OCLN	0.0950994
81.8202	-2.56554	0.521269	-4.92172	8.5787e-07	1.31244e-05	CYP4A22	0.0180802
1921.29	-0.877607	0.178322	-4.92147	8.58978e-07	1.31244e-05	DLAT	0.30846
200.81	2.03107	0.412701	4.92141	8.59209e-07	1.31244e-05	PSMB9	0.134453
405.077	-1.62022	0.329195	-4.92176	8.57674e-07	1.31244e-05	RALGPS1	0.233643
808.019	-1.04739	0.212861	-4.92054	8.63038e-07	1.31701e-05	CDK8	0.208281
4188.94	0.744089	0.151225	4.92041	8.63648e-07	1.31701e-05	DNM2	0.115184
508.891	-3.6716	0.746266	-4.91996	8.65603e-07	1.31859e-05	G6PC	0.957219
2.79297	4.55343	0.925524	4.91984	8.66134e-07	1.31859e-05	LINC01426	0.0650619
331.714	-1.45019	0.294835	-4.91865	8.71449e-07	1.32447e-05	FMO5	0.178544
177.958	3.20333	0.651254	4.91871	8.7115e-07	1.32447e-05	QPCT	0.250372
606.427	1.75454	0.356867	4.91651	8.80989e-07	1.33786e-05	CD40	0.0978188
3676.13	-1.3775	0.280195	-4.91621	8.82347e-07	1.3388e-05	CA2	0.141837
326.791	-1.13725	0.231391	-4.91486	8.88439e-07	1.34692e-05	ALAS1	0.0360697
779.311	-1.63234	0.332192	-4.91385	8.93046e-07	1.35278e-05	PAPPA	0.352548
252.561	4.16482	0.8481	4.91076	9.0723e-07	1.37313e-05	FAM153C	0.44883
1290.16	-1.28529	0.261769	-4.90999	9.10791e-07	1.37737e-05	WDR78	0.179719
1087.88	0.702339	0.143072	4.90897	9.15541e-07	1.38341e-05	RORA	0.0885686
1260.43	-1.22588	0.249737	-4.90867	9.16939e-07	1.38437e-05	NUDT4	0.047238
119.501	-4.62514	0.942374	-4.90796	9.20278e-07	1.38712e-05	ATP12A	2.13002
598.027	1.54302	0.314385	4.90806	9.19819e-07	1.38712e-05	AOAH	0.205288
445.136	-1.09821	0.223784	-4.90746	9.22613e-07	1.38949e-05	TPD52	0.033915
586.759	1.38804	0.282875	4.90688	9.2536e-07	1.39247e-05	MPI	0.726314
53.8602	-2.41898	0.49309	-4.90576	9.30673e-07	1.39931e-05	PLCXD3	0.723796
9403.4	1.41496	0.288476	4.90494	9.34543e-07	1.40397e-05	HLA-C	0.521049
289.181	2.63902	0.538104	4.9043	9.37622e-07	1.40744e-05	SLC2A5	0.120592
3904.03	-0.724655	0.147808	-4.90266	9.45473e-07	1.41805e-05	NDUFS1	0.0746578
812.644	-0.995648	0.203123	-4.90171	9.50079e-07	1.42379e-05	HIP1R	0.032097
1630.14	-1.25134	0.255376	-4.89998	9.58455e-07	1.43516e-05	OXCT1	0.214538
559.985	0.90142	0.183991	4.89926	9.61974e-07	1.43925e-05	PKN1	0.0711779
55.7401	3.80553	0.7771	4.8971	9.72637e-07	1.45401e-05	TREM1	1.18175
23490.6	-0.690302	0.140979	-4.89647	9.75711e-07	1.45741e-05	EIF4G2	0.0862937
68.0503	-3.44472	0.703631	-4.89564	9.79875e-07	1.46243e-05	TRPV6	0.515234
1135.09	1.91793	0.391866	4.89436	9.86274e-07	1.47078e-05	MASP1	0.134159
6924.65	-0.875691	0.178925	-4.89417	9.87202e-07	1.47095e-05	ZC3H13	0.260369
658.447	-1.08425	0.221621	-4.89238	9.96256e-07	1.48323e-05	ECHDC2	0.0560619
1038.23	-1.36668	0.279395	-4.89156	1.00041e-06	1.48699e-05	RRAGD	0.181572
57.9844	2.55933	0.523207	4.89162	1.00009e-06	1.48699e-05	MSC-AS1	0.916987
3967.09	1.14554	0.234233	4.89062	1.00521e-06	1.4929e-05	ANXA2	0.340788
178.698	1.34214	0.274544	4.88862	1.01543e-06	1.50686e-05	EHD4	0.32176
5783.55	-0.890143	0.182106	-4.88805	1.0184e-06	1.51003e-05	RB1CC1	0.15765
429.676	-1.24165	0.254113	-4.8862	1.02802e-06	1.52305e-05	RGL3	0.0743543
958.836	-0.979565	0.200571	-4.88389	1.04015e-06	1.53978e-05	PTPN21	0.142227
259.829	-2.53731	0.519676	-4.88248	1.0476e-06	1.54955e-05	GIF	4.57958
407.247	-3.52027	0.721071	-4.882	1.05016e-06	1.55208e-05	XPNPEP2	0.852055
1312.04	-1.28898	0.264055	-4.88147	1.05298e-06	1.55498e-05	EMX2	0.0808693
5014.29	1.29981	0.266348	4.88011	1.06024e-06	1.56444e-05	SNORA73A	0.0407688
379.607	-2.76615	0.567015	-4.87844	1.06927e-06	1.57648e-05	LRP1B	0.338258
42.6457	3.6907	0.756849	4.87641	1.08036e-06	1.59154e-05	MLIP	0.633517
115.352	3.19219	0.654713	4.8757	1.08421e-06	1.59464e-05	VWCE	0.137703
22.9206	3.13695	0.643381	4.87572	1.08411e-06	1.59464e-05	CDKN2B	0.463881
100.539	1.90731	0.391279	4.87454	1.0906e-06	1.60074e-05	SNORA1	0.101363
305.184	1.71363	0.351551	4.87447	1.091e-06	1.60074e-05	PLBD2	0.635807
1350.13	-0.896422	0.183895	-4.87465	1.09e-06	1.60074e-05	PPM1A	0.249505
708.191	2.07196	0.425096	4.87409	1.09313e-06	1.60259e-05	IRF8	0.349212
132.087	4.35275	0.89363	4.87086	1.11113e-06	1.62766e-05	KLRC3	1.21143
342.414	1.29869	0.266645	4.87047	1.11335e-06	1.6296e-05	PCDHGC3	0.10737
11.825	4.60104	0.945	4.86883	1.1226e-06	1.64183e-05	ALOX15B	0.731305
801.022	1.33524	0.274256	4.86859	1.12399e-06	1.64254e-05	IFITM2	0.661199
53.1005	2.55195	0.524391	4.86651	1.13584e-06	1.65852e-05	LZTS1	0.170178
18.7945	-4.47901	0.920653	-4.86503	1.14439e-06	1.66968e-05	ACOT12	0.643598
868.797	-1.17086	0.240678	-4.86484	1.14551e-06	1.66997e-05	GOLGA1	0.593553
611.327	-1.15843	0.238208	-4.86312	1.15549e-06	1.68317e-05	SUSD1	0.452196
319.862	-1.09127	0.22441	-4.86284	1.15712e-06	1.68421e-05	SETMAR	0.102086
1271.61	0.879935	0.180965	4.86246	1.15936e-06	1.68611e-05	TNIK	0.052561
27.6414	-3.21417	0.661323	-4.86022	1.17258e-06	1.70398e-05	LOC100129940	0.284144
5977.7	1.54909	0.318743	4.86	1.17388e-06	1.70451e-05	PTPRC	0.294401
176.024	-2.10784	0.433881	-4.85811	1.18513e-06	1.71948e-05	TPD52L1	0.0382333
709.407	-1.15905	0.238745	-4.85477	1.20528e-06	1.74732e-05	RALGPS2	0.170863
357.153	1.53763	0.316874	4.85248	1.21926e-06	1.76619e-05	BMP1	0.126904
7987.91	-0.630519	0.129945	-4.8522	1.221e-06	1.7673e-05	SENP6	0.213592
168.643	1.78351	0.36767	4.85085	1.22932e-06	1.77793e-05	LGALS1	0.587756
259.635	-3.10768	0.640745	-4.85011	1.23391e-06	1.78315e-05	TFAP2A	0.379499
391.964	-1.17247	0.24179	-4.84915	1.23994e-06	1.79044e-05	PIP4K2C	0.0554548
105.233	-4.45565	0.919282	-4.84688	1.25417e-06	1.80957e-05	RALYL	1.78171
43.0371	2.28643	0.47175	4.84671	1.25527e-06	1.80972e-05	SNORD3C	37.8389
1465.84	1.23368	0.254603	4.84548	1.26303e-06	1.81802e-05	ETS2	0.194376
479.758	-0.866889	0.178905	-4.84553	1.26276e-06	1.81802e-05	STX17	0.293118
1793.06	0.822804	0.169836	4.84471	1.26797e-06	1.82369e-05	SEC24A	0.0940876
97.8137	1.73954	0.359487	4.83895	1.30528e-06	1.87588e-05	TYMS	0.289329
250.939	-1.62607	0.336061	-4.83861	1.30752e-06	1.87761e-05	ABTB2	0.101252
1959.33	-1.0591	0.218926	-4.83772	1.31336e-06	1.88451e-05	MAGI1	0.267926
9.50652	3.26343	0.674661	4.83714	1.3172e-06	1.88854e-05	MIR1205	0.556574
3349.16	0.842933	0.174291	4.83636	1.32236e-06	1.89445e-05	HK1	0.0829806
133.921	-3.73204	0.77174	-4.83587	1.32563e-06	1.89764e-05	MUC13	0.0797929
16.1999	4.41679	0.913859	4.83312	1.34408e-06	1.92254e-05	ATP1A3	16.3762
497.847	-1.04525	0.216298	-4.83247	1.34851e-06	1.92736e-05	UQCRC1	0.0622427
1743.04	1.23121	0.254792	4.83223	1.35012e-06	1.92815e-05	CYB5R3	0.118738
1508.12	0.929492	0.192486	4.82889	1.37295e-06	1.95922e-05	RPS16	0.286975
1905.06	-1.11432	0.230831	-4.82742	1.38312e-06	1.97219e-05	UPF3A	0.127501
35.474	-5.22062	1.08169	-4.82635	1.39057e-06	1.98126e-05	PRDM7	7.80053
179.208	2.11264	0.437762	4.82599	1.39307e-06	1.98328e-05	TRPM2	0.232279
18.7961	5.04324	1.0452	4.82515	1.39896e-06	1.9901e-05	CADM3	1.78693
9599.05	-1.16893	0.242346	-4.82339	1.41135e-06	2.00515e-05	TGFBR3	0.164258
155.755	3.13555	0.650079	4.82334	1.41174e-06	2.00515e-05	ANO4	0.0878486
1312.11	-2.31038	0.479025	-4.82309	1.41354e-06	2.00615e-05	ITGB6	0.589658
139.45	-1.37236	0.284644	-4.8213	1.42626e-06	2.02263e-05	CHDH	0.140498
1595.94	-0.976515	0.202559	-4.8209	1.42909e-06	2.02507e-05	GINM1	0.0865523
384.739	1.26622	0.262694	4.82012	1.43475e-06	2.03151e-05	RARA	0.744697
1725.26	-1.5293	0.317325	-4.81933	1.44041e-06	2.03794e-05	ANGPTL3	0.569618
1338.54	-0.950413	0.197225	-4.81893	1.44333e-06	2.04048e-05	ANKRD13C	0.169014
324.095	-1.51756	0.314957	-4.81831	1.44778e-06	2.04519e-05	CDS1	0.0834361
241.932	-4.98868	1.03539	-4.81815	1.44896e-06	2.04526e-05	PSG4	0.387138
4667.83	-0.604396	0.125457	-4.81754	1.45339e-06	2.04993e-05	RBL2	0.225138
1770.21	-1.07037	0.222228	-4.81652	1.46081e-06	2.05881e-05	DNAJC2	0.125903
471.765	-1.99647	0.414592	-4.8155	1.46834e-06	2.06781e-05	MAGI2	0.597985
634.659	1.14523	0.237869	4.81452	1.47553e-06	2.07587e-05	MXI1	0.203531
445.443	0.972568	0.202012	4.81441	1.47634e-06	2.07587e-05	RELA	2.10635
234.712	-1.73244	0.359956	-4.81292	1.48738e-06	2.08978e-05	SGK2	0.0478162
633.085	-3.70478	0.769883	-4.81213	1.49331e-06	2.0965e-05	SLC34A1	0.787085
7260.12	-0.631439	0.131233	-4.8116	1.49725e-06	2.10041e-05	TJP1	0.188593
2764.3	1.70895	0.355309	4.80975	1.51115e-06	2.11829e-05	PHLDA1	0.115872
705.885	-1.10873	0.230617	-4.80767	1.52697e-06	2.13717e-05	SYDE2	0.0529653
787.945	1.50866	0.313802	4.8077	1.52678e-06	2.13717e-05	NLRP1	0.356084
5489.07	1.34396	0.279596	4.80679	1.53369e-06	2.14493e-05	ENPEP	0.0348986
751.428	-1.81497	0.377732	-4.80491	1.54819e-06	2.16079e-05	CCDC64	0.132454
491.373	1.35681	0.282381	4.80488	1.54848e-06	2.16079e-05	MMP14	0.311222
435.053	-2.19077	0.455948	-4.80486	1.54859e-06	2.16079e-05	PRLR	0.712073
3673.21	1.36033	0.283208	4.80328	1.56084e-06	2.17622e-05	FHL1	0.339082
121.534	1.71869	0.357867	4.8026	1.5662e-06	2.18203e-05	ITPRIP	0.228675
2654.52	1.0852	0.225974	4.80231	1.56844e-06	2.18348e-05	RPS14	0.223385
18.922	-3.97092	0.827195	-4.80046	1.583e-06	2.20206e-05	FAM167A	0.497638
2634.09	-2.19252	0.457106	-4.79653	1.61438e-06	2.244e-05	DCN	0.419881
195.9	-1.36878	0.285601	-4.79262	1.64617e-06	2.28644e-05	GMNN	0.0718913
689.198	-2.26483	0.472714	-4.79111	1.65864e-06	2.30201e-05	ALDH1A2	0.553009
1410.92	-0.640876	0.133784	-4.79038	1.66468e-06	2.30863e-05	PPP3CB	0.583104
388.042	-1.33299	0.278315	-4.78951	1.67191e-06	2.3169e-05	SCOC	0.653533
35.0142	-1.85356	0.387238	-4.78662	1.69612e-06	2.34866e-05	MAGI2-AS3	0.125671
190.915	2.24338	0.468758	4.78581	1.70301e-06	2.35305e-05	APOBEC3F	2.35181
987.703	3.29102	0.687665	4.78579	1.70316e-06	2.35305e-05	HLA-DQA2	0.15807
10520.5	-0.74202	0.155041	-4.78598	1.70159e-06	2.35305e-05	PHF3	0.0712151
152.994	-1.74302	0.364241	-4.78535	1.70687e-06	2.35639e-05	SFXN2	0.258389
1108.67	-0.868701	0.181569	-4.78442	1.7148e-06	2.36417e-05	MICU2	0.170407
3077.74	1.32117	0.276151	4.78423	1.7164e-06	2.36417e-05	SHANK3	0.0934874
9.35891	-6.40668	1.33912	-4.78426	1.71615e-06	2.36417e-05	ODAM	2.33908
510.734	1.35108	0.282503	4.78252	1.73115e-06	2.38096e-05	FLI1	0.234742
10.6242	6.17454	1.29107	4.78251	1.7312e-06	2.38096e-05	SPIC	0.466557
529.675	-0.967182	0.202246	-4.78221	1.73379e-06	2.38273e-05	SPTY2D1	0.152649
2451.55	-0.921928	0.192841	-4.78076	1.74633e-06	2.39814e-05	ESCO1	0.157864
1009.03	-1.25155	0.261892	-4.77886	1.76292e-06	2.41911e-05	CLIP4	0.137712
470.857	-0.871877	0.182454	-4.77862	1.76505e-06	2.4202e-05	TRIM8	0.0552749
511.013	1.07288	0.224682	4.77512	1.79598e-06	2.45996e-05	TAGLN2	0.489901
170.217	-2.51548	0.526797	-4.77504	1.79675e-06	2.45996e-05	FAM169A	1.30688
11435.3	-0.935631	0.196075	-4.77179	1.82595e-06	2.49807e-05	SEC62	0.103053
71.7254	-3.96981	0.832042	-4.77116	1.83168e-06	2.50403e-05	FAM3B	0.530716
1058.01	1.12241	0.235459	4.76692	1.87061e-06	2.55533e-05	RCN1	0.354624
419.431	-1.85906	0.390027	-4.76649	1.87461e-06	2.55888e-05	PIP5K1B	0.168075
1574.68	-0.832901	0.174749	-4.76627	1.87664e-06	2.55972e-05	SUZ12	0.0670958
1739.75	0.79619	0.167053	4.7661	1.87823e-06	2.55998e-05	RAPGEF1	0.281501
798.496	-1.24268	0.26079	-4.76508	1.8878e-06	2.57036e-05	CNNM2	0.0632244
702.657	-1.56844	0.32917	-4.76484	1.89007e-06	2.57036e-05	ABCA10	0.118591
223.899	2.48705	0.521959	4.76484	1.88999e-06	2.57036e-05	SLC5A4	0.248203
2.03852	4.13309	0.86831	4.75993	1.93662e-06	2.6317e-05	LINC01428	0.0834843
1979.75	-0.714233	0.150097	-4.75847	1.95062e-06	2.64875e-05	SUCO	0.150171
210.033	1.23963	0.26057	4.75736	1.96139e-06	2.65941e-05	FAM168A	2.08166
332.784	-1.05422	0.221595	-4.75742	1.96085e-06	2.65941e-05	CARNMT1	0.16502
213.931	-1.25137	0.263239	-4.75374	1.99683e-06	2.70344e-05	KIAA1522	0.133804
3554.16	-0.662019	0.139258	-4.75389	1.99541e-06	2.70344e-05	CLIP1	0.0829865
22.1523	5.41573	1.13965	4.7521	2.01318e-06	2.72355e-05	LAIR2	2.93995
1462.88	-1.42411	0.299701	-4.75177	2.01639e-06	2.72587e-05	MXRA5	0.28725
84.8177	2.67633	0.563286	4.75128	2.02135e-06	2.73055e-05	HLX	0.305487
111.348	-4.14932	0.873429	-4.75061	2.02803e-06	2.73518e-05	NELL1	1.0532
67.0069	2.08042	0.437955	4.75031	2.03108e-06	2.73518e-05	ADAMTS7	0.263899
9897.92	0.522587	0.110009	4.7504	2.03015e-06	2.73518e-05	PRPF8	0.108834
165.123	1.2318	0.2593	4.75047	2.02942e-06	2.73518e-05	ZC3HAV1L	0.102189
921.073	1.83726	0.386776	4.75019	2.03229e-06	2.73518e-05	TRPA1	0.127936
272.883	-2.12051	0.446637	-4.74773	2.05713e-06	2.76658e-05	DNASE1	0.148476
49753.4	0.810009	0.170647	4.74669	2.0677e-06	2.77874e-05	ACTB	0.128224
1556.38	1.39347	0.293629	4.74567	2.07816e-06	2.79028e-05	IFI44	0.17692
607.441	-1.07981	0.227542	-4.74556	2.07935e-06	2.79028e-05	ATP6V1H	0.192178
2152.63	0.926699	0.195298	4.74504	2.08465e-06	2.79533e-05	RPL38	0.433812
261.483	-1.38459	0.291821	-4.74465	2.08864e-06	2.79862e-05	C6orf136	4.3651
182.991	1.62487	0.342557	4.74337	2.10197e-06	2.81235e-05	PALD1	0.148332
8689.57	-0.712533	0.150216	-4.7434	2.10162e-06	2.81235e-05	GCC2	0.114921
1645.58	-0.770762	0.162529	-4.74229	2.11313e-06	2.82521e-05	ICE2	0.247863
39.6512	8.64849	1.82437	4.74053	2.13157e-06	2.84777e-05	C8orf22	0.546027
932.127	-1.34076	0.282954	-4.73845	2.15357e-06	2.87506e-05	LRRC6	0.376943
569.512	-1.38904	0.293406	-4.73418	2.1994e-06	2.93409e-05	NAA30	0.567711
2071.77	-1.92664	0.407227	-4.73112	2.23285e-06	2.97654e-05	COL4A5	1.15833
549.951	1.81691	0.384109	4.73021	2.2429e-06	2.98557e-05	CASP1	0.386792
634.675	1.65639	0.350163	4.73033	2.24157e-06	2.98557e-05	IL32	0.442251
1423.77	-1.15026	0.243382	-4.72617	2.28799e-06	3.04336e-05	OMA1	0.297856
6301.03	-0.513873	0.108738	-4.72577	2.29248e-06	3.04711e-05	PHKB	0.134068
47.4966	-2.60959	0.552277	-4.72516	2.29939e-06	3.05407e-05	ADGRF3	0.309428
155.644	1.94538	0.411739	4.72479	2.30354e-06	3.05735e-05	ALG3	0.455737
2190.67	0.846438	0.179212	4.72311	2.3226e-06	3.08041e-05	DDX60	0.162505
329.881	2.80626	0.59443	4.72093	2.34765e-06	3.11137e-05	JPH2	0.234023
982.432	1.01378	0.214752	4.7207	2.35034e-06	3.11266e-05	HINT1	0.0790516
15.7161	-3.75599	0.795755	-4.72003	2.35804e-06	3.1206e-05	SIX4	0.209053
2.64388	3.24211	0.686999	4.71923	2.36738e-06	3.13068e-05	PVT1	0.360945
577.567	-1.04777	0.222135	-4.71683	2.39546e-06	3.16552e-05	ARSD	0.10237
518.993	-1.26589	0.268447	-4.71561	2.4099e-06	3.18229e-05	CDKL2	0.0758996
4029.44	0.902439	0.191413	4.71461	2.42173e-06	3.1956e-05	RPN2	0.135739
97.3965	-3.62857	0.769693	-4.71431	2.42537e-06	3.19808e-05	NTNG1	0.797219
366.065	-1.81699	0.385457	-4.71386	2.43067e-06	3.20275e-05	SLC16A7	0.217259
218.047	1.81862	0.385817	4.71369	2.43272e-06	3.20315e-05	MLKL	0.431973
1314.07	1.56783	0.332688	4.71263	2.44545e-06	3.21758e-05	TAP2	0.173891
403.932	-1.10311	0.23411	-4.71195	2.45362e-06	3.226e-05	GTF2A2	0.0803009
13304.1	0.880577	0.186907	4.7113	2.46145e-06	3.23396e-05	PLEC	0.112967
593.908	3.25527	0.691268	4.70912	2.48788e-06	3.26633e-05	SLC5A1	0.115375
8.47368	-5.25787	1.11657	-4.70894	2.49011e-06	3.26691e-05	ATP4B	0.19288
165.273	-1.18645	0.252079	-4.70668	2.51782e-06	3.30088e-05	CIPC	0.125791
66.9348	-3.98015	0.846201	-4.70355	2.55673e-06	3.34948e-05	B4GALNT2	0.239757
15454.1	-1.09937	0.233807	-4.70204	2.57579e-06	3.37203e-05	RPL26	0.271259
360.37	-2.42474	0.515773	-4.70118	2.58668e-06	3.38385e-05	C14orf37	1.61982
1870.74	1.41583	0.301342	4.69843	2.62172e-06	3.42477e-05	TFPI	0.758762
132.444	-1.68542	0.358712	-4.69854	2.62024e-06	3.42477e-05	SARDH	0.12848
148.091	1.97275	0.420033	4.69666	2.64452e-06	3.44962e-05	RRAD	0.190757
246.544	1.85956	0.395932	4.69667	2.64432e-06	3.44962e-05	CDCA7L	0.101699
153.65	2.00367	0.42684	4.69421	2.67645e-06	3.48877e-05	TNFRSF1B	0.230172
310.177	-1.71443	0.36536	-4.69244	2.69963e-06	3.51646e-05	CCDC178	0.184654
71.9084	-3.83188	0.816731	-4.69173	2.70899e-06	3.52613e-05	VWA5B1	0.970764
29.2966	-2.95935	0.6308	-4.69142	2.71317e-06	3.52905e-05	NKD1	0.182475
5631.26	1.0547	0.224871	4.69027	2.72843e-06	3.54638e-05	ZEB1	0.25022
1820.16	1.65635	0.353162	4.69005	2.73145e-06	3.54713e-05	LIPA	1.18771
898.115	-3.63229	0.774487	-4.68994	2.7329e-06	3.54713e-05	PTPRQ	2.8433
73.0174	-2.00378	0.427299	-4.68941	2.74e-06	3.55181e-05	TMEM101	0.11587
45.8241	-2.56651	0.547303	-4.68937	2.74041e-06	3.55181e-05	SGCD	0.237203
1132.5	1.58687	0.338517	4.68771	2.76283e-06	3.57833e-05	FXYD5	0.2605
802.641	-1.4827	0.316359	-4.68678	2.77543e-06	3.59209e-05	CCDC58	0.305093
202.381	-1.41913	0.302829	-4.68623	2.78286e-06	3.5966e-05	CAB39L	0.255199
371.874	-2.26596	0.483527	-4.68632	2.78155e-06	3.5966e-05	ADAMTS16	0.558373
8216.36	0.835568	0.178337	4.68534	2.79492e-06	3.60963e-05	RPL37	0.230872
992.097	0.872225	0.186207	4.68418	2.81087e-06	3.62765e-05	MED15	0.0630898
110.78	-2.06926	0.441883	-4.68283	2.82945e-06	3.64906e-05	GATA2	0.161177
1618.17	1.09028	0.232921	4.6809	2.85612e-06	3.68084e-05	TCOF1	1.70989
6643.32	0.814416	0.174026	4.67985	2.87083e-06	3.69718e-05	SARAF	0.129717
104.283	-3.20486	0.684853	-4.67964	2.87385e-06	3.69845e-05	KSR2	1.12643
959.006	0.954447	0.203976	4.67921	2.87988e-06	3.7036e-05	CLPTM1L	0.121832
238.637	1.78066	0.380585	4.67876	2.88612e-06	3.70901e-05	RHBDF2	1.8216
195.555	2.34396	0.501149	4.67717	2.90866e-06	3.73534e-05	DCLK1	0.283708
2313.11	-0.666676	0.142587	-4.67557	2.93143e-06	3.76194e-05	RBM27	0.232441
560.611	1.83462	0.392403	4.67534	2.9347e-06	3.76348e-05	APOL1	1.25125
858.315	-1.1409	0.244078	-4.67433	2.94922e-06	3.77943e-05	2024-03-02	0.182811
52.9601	-4.30341	0.920744	-4.67384	2.95613e-06	3.78563e-05	CSMD3	0.965851
35.3643	-3.69417	0.790486	-4.67329	2.9642e-06	3.7933e-05	RBM11	0.0441791
1990.06	-0.699524	0.149701	-4.67282	2.97097e-06	3.7993e-05	DHX29	0.0752502
621.773	1.14883	0.246066	4.6688	3.0296e-06	3.87156e-05	ARHGEF2	0.144996
634.514	1.03605	0.221917	4.66865	3.0318e-06	3.87165e-05	PHYKPL	0.160099
12.0137	-4.08686	0.875509	-4.66799	3.04165e-06	3.88151e-05	WSCD2	0.187805
974.258	1.0925	0.234121	4.66638	3.06554e-06	3.90926e-05	PLXNA2	0.148446
1052.57	-0.969055	0.20774	-4.66476	3.0898e-06	3.93469e-05	MED4	0.223377
2388.63	-0.819075	0.175584	-4.66486	3.08831e-06	3.93469e-05	LARP1B	0.264183
812.938	1.59608	0.342302	4.66277	3.11983e-06	3.97016e-05	FLT4	0.0664139
511.646	2.81192	0.603103	4.66242	3.12508e-06	3.97305e-05	SLC5A8	0.0769313
789.149	1.16099	0.249014	4.66233	3.12646e-06	3.97305e-05	FEM1C	0.316347
343.958	2.85088	0.611907	4.65901	3.17736e-06	4.03492e-05	CXCL9	0.383185
334.068	-0.788587	0.169291	-4.65817	3.19036e-06	4.0486e-05	USP19	0.0700924
1443.04	1.1007	0.236398	4.65614	3.22185e-06	4.08572e-05	PER2	0.0521139
461.176	-1.30019	0.279326	-4.65475	3.24369e-06	4.10485e-05	AFMID	0.11089
21.5014	3.56075	0.764928	4.65501	3.23967e-06	4.10485e-05	SLC10A6	0.188389
2072.15	-0.805669	0.17308	-4.65488	3.24166e-06	4.10485e-05	SH3D19	0.296735
374.719	1.66698	0.358161	4.65428	3.25116e-06	4.11144e-05	SH3PXD2B	0.212976
484.112	1.45913	0.313546	4.65363	3.26135e-06	4.12147e-05	SPATA18	0.10048
699.405	2.00837	0.431622	4.65308	3.27012e-06	4.12968e-05	ATHL1	0.0516507
279.398	-0.896542	0.192721	-4.65201	3.28718e-06	4.14836e-05	VTI1B	0.191937
647.087	-1.49549	0.321552	-4.65084	3.30587e-06	4.16906e-05	SLC25A29	0.109111
17.2925	3.38586	0.728159	4.64989	3.32117e-06	4.18545e-05	BCAN	2.67746
940.884	0.885783	0.190529	4.64907	3.3344e-06	4.19922e-05	CMIP	0.0871436
1319.34	1.39316	0.299673	4.64892	3.33679e-06	4.19933e-05	LCP2	0.174453
443.662	0.967008	0.208018	4.64868	3.34061e-06	4.20124e-05	SORBS3	0.293603
26.2935	2.67267	0.575059	4.64764	3.35754e-06	4.21962e-05	RNA18S5	1.01137
19413.2	-0.745712	0.160514	-4.64578	3.38791e-06	4.25485e-05	ATRX	0.25269
111.999	1.69383	0.364627	4.64537	3.39463e-06	4.26035e-05	SNORA72	1.30748
3255.84	-0.64114	0.138059	-4.64394	3.41823e-06	4.28702e-05	VWA8	0.19069
1766.23	0.867097	0.186731	4.64356	3.42451e-06	4.28899e-05	MTRR	0.336666
1265.85	1.11477	0.240066	4.64359	3.42404e-06	4.28899e-05	PDGFRB	0.071011
841.736	1.46938	0.316465	4.64309	3.4324e-06	4.29592e-05	COL15A1	0.0876862
552.197	1.39889	0.301296	4.64292	3.43523e-06	4.29651e-05	KRTCAP2	0.202631
76.1117	-3.90045	0.840319	-4.64163	3.45665e-06	4.31738e-05	CLDN8	1.83863
2441.83	0.901043	0.194121	4.64165	3.45638e-06	4.31738e-05	PARP8	0.0763796
7.64845	4.6335	0.99839	4.64097	3.46783e-06	4.32837e-05	EFNA3	3.95019
732.899	0.836694	0.180311	4.64028	3.47935e-06	4.33978e-05	MGRN1	0.120072
2676.01	0.631726	0.136148	4.63999	3.48427e-06	4.34294e-05	TPP2	0.383839
501.206	1.22023	0.26304	4.63893	3.50221e-06	4.36232e-05	INSIG2	0.119126
12.0907	-5.63475	1.21478	-4.63849	3.50963e-06	4.36858e-05	NBPF22P	10.8809
453.316	-1.72246	0.371464	-4.63696	3.53566e-06	4.39797e-05	KLHL13	0.290099
12.9381	5.69435	1.22917	4.63268	3.60957e-06	4.48685e-05	TEX13B	0.565698
19.5731	5.2936	1.14276	4.6323	3.61625e-06	4.49208e-05	LOC100133920	1.18036
335.381	-2.07357	0.447693	-4.63169	3.62697e-06	4.50233e-05	ZNF385B	0.312044
1172.18	0.919541	0.198554	4.6312	3.63561e-06	4.50999e-05	KIAA1671	0.0904252
40.6364	-3.44295	0.743481	-4.63085	3.64172e-06	4.51449e-05	PFKFB1	0.47815
707.834	-0.968512	0.209187	-4.6299	3.65848e-06	4.53219e-05	BLZF1	0.293416
5.8449	-4.83364	1.04421	-4.62899	3.6745e-06	4.54894e-05	TMEM61	0.219042
622.04	1.38218	0.298607	4.62875	3.67882e-06	4.55119e-05	TSC22D3	0.207843
379.461	2.03586	0.439889	4.62812	3.69008e-06	4.56203e-05	SLC43A3	0.785342
73.9725	3.30369	0.713896	4.62768	3.69777e-06	4.56844e-05	HP	173.87
96.0431	3.39484	0.733801	4.62638	3.72116e-06	4.59422e-05	GZMK	0.148118
980.405	1.09573	0.236851	4.62623	3.72378e-06	4.59435e-05	CTSZ	0.0933576
78.2934	-2.98727	0.645842	-4.6254	3.73882e-06	4.60978e-05	STRA6	0.0940889
777.697	-1.02212	0.221063	-4.62366	3.77025e-06	4.64539e-05	MKKS	0.0936326
44.4244	1.64308	0.355395	4.62326	3.77753e-06	4.65121e-05	VWA1	0.0950039
2572.28	-0.611061	0.132243	-4.62073	3.8239e-06	4.70513e-05	SLC35F5	0.0867032
305.289	-1.55334	0.336182	-4.62054	3.82746e-06	4.70633e-05	ANGPTL1	0.12061
1434.73	1.25648	0.272055	4.61849	3.86552e-06	4.74992e-05	NR1H4	0.0637831
1247.17	-1.51003	0.327005	-4.61774	3.87933e-06	4.76369e-05	DCDC2	0.280365
158.74	-2.94819	0.638642	-4.61633	3.90577e-06	4.79292e-05	CECR2	0.64082
402.695	-1.37954	0.298901	-4.61537	3.92396e-06	4.812e-05	SVIP	0.398276
1104.94	-1.11683	0.24201	-4.61479	3.93498e-06	4.82227e-05	ATP6V1D	0.0380783
782.527	0.814667	0.176562	4.61405	3.9489e-06	4.83358e-05	RPL28	0.141471
7.83934	4.69267	1.01705	4.61402	3.94951e-06	4.83358e-05	DLX5	0.236911
498.137	-1.12322	0.243451	-4.61375	3.9546e-06	4.83655e-05	TRPM4	0.154354
46.2664	2.4945	0.541319	4.60819	4.06194e-06	4.96451e-05	SMOX	0.263965
1334.06	1.22133	0.265056	4.60783	4.0689e-06	4.96968e-05	CASP4	0.427212
227.687	2.27745	0.494366	4.60681	4.08885e-06	4.9907e-05	BCO1	0.201009
2373.04	-0.736015	0.159794	-4.60602	4.10439e-06	5.00631e-05	NCOA7	0.0871384
64.4146	3.95191	0.85814	4.6052	4.12066e-06	5.0228e-05	MGARP	0.501079
4.54252	3.98785	0.866135	4.60419	4.14072e-06	5.04387e-05	TNFRSF4	0.299517
171.787	-2.15129	0.467308	-4.60357	4.15311e-06	5.05558e-05	UPP2	0.200096
116.324	-3.18621	0.69222	-4.60288	4.16682e-06	5.06889e-05	MAP3K15	0.357371
2.42985	3.09816	0.673584	4.59951	4.23479e-06	5.14814e-05	LDLRAD4-AS1	0.170491
200.591	2.31781	0.50402	4.59866	4.25221e-06	5.1644e-05	SLCO4A1	0.3384
1276.97	-0.938213	0.204029	-4.59844	4.25667e-06	5.1644e-05	NEK4	0.716741
305.657	1.47662	0.321108	4.59852	4.25504e-06	5.1644e-05	NCEH1	0.113284
7.75659	5.7253	1.24553	4.59668	4.29273e-06	5.20122e-05	UTS2	0.99209
992.295	-0.896247	0.194975	-4.59671	4.29204e-06	5.20122e-05	NAA20	0.158756
5830.74	1.03425	0.225055	4.59554	4.31635e-06	5.21987e-05	NBPF15	0.076844
73.4732	-2.89462	0.629878	-4.59552	4.31671e-06	5.21987e-05	DUSP15	1.11904
53.4546	2.16286	0.470641	4.59555	4.316e-06	5.21987e-05	FAM196B	0.299882
328.846	1.3975	0.30419	4.59415	4.34521e-06	5.25084e-05	EFNB2	0.153388
27.9579	-3.55453	0.773753	-4.59387	4.35091e-06	5.25425e-05	TCEAL6	1.60608
14.6016	-5.87926	1.28043	-4.59162	4.39817e-06	5.30781e-05	SPACA1	0.760063
1513.8	-0.988904	0.215539	-4.58805	4.47401e-06	5.39575e-05	NDUFB5	0.0789129
5.70504	-5.44622	1.18733	-4.58696	4.4975e-06	5.4205e-05	PFN3	0.177304
1332.47	1.02001	0.222399	4.58641	4.5094e-06	5.43124e-05	ZNF267	0.97535
1865.72	0.876552	0.191146	4.58576	4.5233e-06	5.44439e-05	STT3A	0.0880648
9.29715	-4.41114	0.962007	-4.58536	4.53215e-06	5.45144e-05	MCCD1	0.596345
555.182	1.11908	0.244066	4.58517	4.53607e-06	5.45256e-05	NAV1	0.155579
2215.97	-0.953297	0.207917	-4.58498	4.54031e-06	5.45406e-05	CEP63	0.292002
154.255	3.0644	0.668431	4.58448	4.55126e-06	5.4636e-05	ANXA13	0.0942577
1183.61	-1.00726	0.219853	-4.58153	4.61585e-06	5.53022e-05	DBT	0.193009
328.602	-1.49284	0.325824	-4.58173	4.61137e-06	5.53022e-05	IDI1	0.25203
1226.19	0.898769	0.196169	4.5816	4.61425e-06	5.53022e-05	SEC61A1	0.0220183
3472.42	1.95984	0.427838	4.5808	4.63195e-06	5.5426e-05	SLC2A3	0.311706
517.086	1.52176	0.332204	4.58079	4.63227e-06	5.5426e-05	SLC9A9	0.224419
169.249	2.80386	0.612482	4.57787	4.69731e-06	5.61674e-05	ATP2B2	1.12833
434.406	1.04533	0.228363	4.57752	4.70517e-06	5.62245e-05	VAT1	0.077435
48.8869	-1.41455	0.30927	-4.57385	4.78836e-06	5.7181e-05	SYNJ2BP	0.184507
2434.78	0.673959	0.14736	4.57357	4.79485e-06	5.71836e-05	GFPT1	0.0598979
2972.94	0.685396	0.149856	4.5737	4.79182e-06	5.71836e-05	FMNL2	0.102627
1119.35	-0.965469	0.211173	-4.57194	4.83238e-06	5.75935e-05	NGRN	0.072837
74.3541	-2.57166	0.562657	-4.57056	4.86423e-06	5.79352e-05	ZNF853	0.135922
84.9218	-2.86799	0.627525	-4.57033	4.86968e-06	5.79622e-05	S100A2	0.280667
1233.61	-2.22399	0.486673	-4.56978	4.88225e-06	5.80739e-05	ATRNL1	0.281364
5595.29	-0.905917	0.198279	-4.56891	4.90268e-06	5.82789e-05	SMC3	0.154045
48.5138	-5.9575	1.30427	-4.5677	4.93097e-06	5.85769e-05	PSG5	2.94876
131.004	1.9504	0.42716	4.56597	4.97188e-06	5.89861e-05	FAM49A	0.317085
26.3882	-3.40678	0.74612	-4.566	4.97127e-06	5.89861e-05	CAMK2B	1.55891
154.533	1.84102	0.40335	4.56432	5.01123e-06	5.93755e-05	HMHA1	0.903482
4.4452	2.81297	0.616287	4.56438	5.00973e-06	5.93755e-05	EGFR-AS1	0.147516
291.597	-1.10245	0.241599	-4.56314	5.03941e-06	5.96706e-05	GNAI1	0.0552869
720.855	-0.979183	0.214638	-4.56202	5.06632e-06	5.99504e-05	MRPL33	0.0614761
3365.72	-0.714538	0.156668	-4.56084	5.09503e-06	6.02509e-05	PDZD8	0.068234
532.451	1.11208	0.243923	4.55914	5.13633e-06	6.07e-05	PRKD2	0.565872
17.579	-3.16246	0.693706	-4.55879	5.14499e-06	6.07629e-05	FAM222A	1.03314
598.265	-2.41085	0.528975	-4.55759	5.17438e-06	6.10704e-05	MST1L	0.425148
228.808	-1.73879	0.381557	-4.55711	5.18634e-06	6.1172e-05	EAF2	0.0395076
2187.4	0.83483	0.183317	4.55402	5.26296e-06	6.20356e-05	RPLP2	0.173586
2670.52	-0.769117	0.168906	-4.55351	5.27575e-06	6.2146e-05	RAD23B	0.107367
909.387	2.63268	0.578337	4.55215	5.31011e-06	6.25104e-05	ACAN	0.54937
1346.43	-0.914458	0.200891	-4.55201	5.31354e-06	6.25104e-05	CXorf23	0.160177
592.081	1.18233	0.259764	4.55155	5.32512e-06	6.26062e-05	P4HA2	0.131834
2389.64	-0.531435	0.116763	-4.5514	5.3291e-06	6.26126e-05	RC3H2	0.110393
108.676	-1.50373	0.330403	-4.55121	5.33395e-06	6.26293e-05	SLC2A11	0.474397
141.567	1.86102	0.408991	4.55027	5.3576e-06	6.28664e-05	C3AR1	0.224692
626.323	1.60936	0.353959	4.54672	5.44879e-06	6.38953e-05	F2R	0.119606
1935.11	1.21667	0.267638	4.54596	5.46867e-06	6.40872e-05	STAB1	0.155969
1379.86	-0.942027	0.20724	-4.54559	5.47817e-06	6.41573e-05	DDX10	0.10244
1419.32	-1.01733	0.223888	-4.54393	5.52146e-06	6.46227e-05	AKAP1	0.297067
1631.4	0.813412	0.17907	4.54243	5.56107e-06	6.50446e-05	ANKRD13A	0.137899
212.104	1.72949	0.38081	4.54161	5.58257e-06	6.52541e-05	SLFN12	0.323655
1074.43	-0.666382	0.146764	-4.5405	5.61202e-06	6.55563e-05	SENP2	0.392746
5155.79	1.06406	0.234418	4.53917	5.64774e-06	6.58891e-05	PKD1P6	0.0499017
89.5787	2.44278	0.538151	4.5392	5.64684e-06	6.58891e-05	PTCHD4	0.0449689
17.4381	-4.93855	1.08845	-4.53722	5.70007e-06	6.6457e-05	CDH19	0.453627
778.832	1.05464	0.232482	4.53646	5.7206e-06	6.66538e-05	PML	0.199784
499.471	-1.051	0.231738	-4.53528	5.7527e-06	6.69744e-05	GGPS1	0.24896
753.657	-0.8168	0.180103	-4.53518	5.75547e-06	6.69744e-05	RMND5A	0.123432
28.262	-4.63674	1.02267	-4.53394	5.78944e-06	6.73267e-05	ETNPPL	0.30512
202.459	2.08909	0.460815	4.53347	5.80235e-06	6.74339e-05	OAS2	0.465608
447.103	0.892783	0.196968	4.53262	5.82566e-06	6.76616e-05	FAM193B	0.155931
635.197	1.35049	0.298056	4.531	5.87041e-06	6.81379e-05	LIG1	0.0470881
3016.28	1.2168	0.268802	4.52678	5.98904e-06	6.94706e-05	EVI2B	0.372984
1066.52	1.0865	0.24003	4.52651	5.9966e-06	6.9514e-05	PDIA4	0.0502641
19071.2	0.766442	0.169458	4.52289	6.10005e-06	7.06682e-05	UTRN	0.0799389
48.449	2.12903	0.470761	4.52253	6.1106e-06	7.07455e-05	FLJ44635	0.265303
131.266	-1.72148	0.380707	-4.5218	6.13169e-06	7.09447e-05	PEG3	0.270165
2492.66	-1.71115	0.378446	-4.52151	6.14012e-06	7.09971e-05	SCIN	0.184797
117.733	-1.36663	0.302282	-4.52105	6.15348e-06	7.11065e-05	SFXN5	0.0604759
4.15596	2.5064	0.554466	4.52038	6.17275e-06	7.12839e-05	ASAP1-IT1	0.19747
264.272	1.59864	0.353757	4.51901	6.2128e-06	7.1701e-05	RCSD1	0.907806
181.539	1.36048	0.301363	4.51441	6.34943e-06	7.32314e-05	SPRY4	0.0460694
548.89	1.57401	0.348865	4.51181	6.42777e-06	7.40881e-05	MLYCD	0.322253
67.4322	3.9712	0.880209	4.51165	6.4325e-06	7.40957e-05	TEX11	0.354886
251.09	-2.40613	0.533565	-4.50954	6.49696e-06	7.47909e-05	SLC47A2	0.408883
2832.88	0.90049	0.199703	4.50915	6.50872e-06	7.48791e-05	NT5C3A	0.523082
3112.9	-0.63342	0.140496	-4.50847	6.52954e-06	7.50712e-05	ZC3H14	0.0968497
244.424	-2.19977	0.488317	-4.5048	6.64357e-06	7.63341e-05	CHAD	1.1643
786.099	1.49581	0.33206	4.50465	6.6482e-06	7.63391e-05	TCN2	0.0614818
1786.69	-0.81784	0.181649	-4.50232	6.72171e-06	7.71346e-05	LARP7	0.207317
44.4178	-2.25341	0.500536	-4.502	6.73176e-06	7.72013e-05	SYPL2	0.421743
1140.53	1.65944	0.368632	4.50161	6.74412e-06	7.72935e-05	CTSS	0.324375
928.856	1.37866	0.306269	4.50148	6.74828e-06	7.72935e-05	CCDC102B	0.143814
389.816	-1.40431	0.311992	-4.50112	6.75967e-06	7.73753e-05	CAPS2	0.906881
6678.46	-0.982516	0.218297	-4.50082	6.76931e-06	7.7437e-05	PTMS	0.0793398
151.277	-2.32283	0.516364	-4.49843	6.84576e-06	7.82624e-05	HOXB6	0.130364
338.241	-1.43228	0.318514	-4.49675	6.90002e-06	7.88333e-05	MORN2	0.463037
14.4143	2.66408	0.5927	4.49482	6.96276e-06	7.95002e-05	LRRC25	0.334987
139.48	1.72098	0.382929	4.49425	6.98151e-06	7.96146e-05	TP53I11	0.0298774
7.18938	4.62848	1.02985	4.49433	6.9789e-06	7.96146e-05	GFAP	0.297425
7688.14	1.81349	0.403538	4.49397	6.99066e-06	7.9669e-05	COL1A1	0.749881
408.509	2.11032	0.469729	4.49263	7.03492e-06	8.01233e-05	PMP22	0.110299
10530.8	-0.576873	0.128475	-4.49017	7.11664e-06	8.10035e-05	PCM1	0.131451
671.817	1.73948	0.387565	4.48824	7.18141e-06	8.16896e-05	ABCA12	0.220374
1786.55	-1.01735	0.226692	-4.48782	7.19564e-06	8.18005e-05	RAP1A	0.289536
1233.94	1.65972	0.369873	4.48727	7.2141e-06	8.19592e-05	DOCK2	0.301197
29.8906	3.13395	0.698436	4.4871	7.21992e-06	8.19742e-05	TRIB3	0.478343
488.151	-1.04018	0.231871	-4.48605	7.25563e-06	8.23283e-05	CEP57L1	0.490319
7.62076	-2.84804	0.634901	-4.48581	7.26385e-06	8.23704e-05	HOXB5	0.530055
3532.1	-0.634692	0.141544	-4.48405	7.32381e-06	8.29986e-05	FAM208A	0.225883
20.6749	3.59181	0.801311	4.48241	7.38035e-06	8.35874e-05	OSCAR	0.440878
1736.84	1.57392	0.351162	4.48203	7.39347e-06	8.3684e-05	TIPARP	0.161739
325.688	1.54445	0.344667	4.48099	7.42963e-06	8.4041e-05	CELF2	0.0456004
74.3474	2.70029	0.602833	4.47934	7.48754e-06	8.46435e-05	HEY1	0.433069
1032.17	1.26841	0.28318	4.47916	7.49367e-06	8.46604e-05	WIPF1	0.28759
2492.3	-0.617875	0.137954	-4.47885	7.50446e-06	8.47297e-05	RABGAP1	0.166166
2156.49	-0.569206	0.127123	-4.47759	7.54899e-06	8.51797e-05	DHX36	0.0913588
885.157	1.17399	0.262293	4.47589	7.60946e-06	8.58089e-05	PLEKHG1	0.0623479
3026.14	0.776457	0.17355	4.47396	7.67848e-06	8.65337e-05	RPLP1	0.0956106
43.7897	6.08406	1.36007	4.47335	7.70049e-06	8.6728e-05	ADGRF2	2.29839
202.2	1.12708	0.251998	4.47256	7.72896e-06	8.6995e-05	FOXK1	2.16202
1026.68	-0.908151	0.203092	-4.47161	7.76315e-06	8.73259e-05	PPID	0.205526
16.1538	5.76291	1.28901	4.47081	7.79234e-06	8.76002e-05	TMEM145	0.745583
1146.39	-0.61183	0.136893	-4.46941	7.84366e-06	8.81227e-05	INTS10	0.0876958
54.5886	-2.78376	0.622901	-4.46903	7.85762e-06	8.82251e-05	HSPB7	0.407296
2765.66	1.88894	0.422802	4.46768	7.90716e-06	8.87267e-05	AKR1B1	0.265328
162.198	2.36913	0.530359	4.46702	7.93163e-06	8.89465e-05	IL2RG	0.311251
1850.18	-0.798277	0.178729	-4.46642	7.95402e-06	8.90879e-05	VAV3	0.0468033
57.4302	2.34186	0.524319	4.46648	7.95183e-06	8.90879e-05	ZMYND15	0.185833
708.772	-0.841121	0.188375	-4.46514	8.00165e-06	8.95522e-05	SLC25A30	0.121004
182.656	-1.077	0.241206	-4.46504	8.0053e-06	8.95522e-05	PIGQ	0.198116
1209.56	-0.848407	0.190089	-4.46321	8.07411e-06	9.02665e-05	IFT57	0.18244
1647.03	-0.766753	0.171851	-4.46172	8.13038e-06	9.07842e-05	SUB1	0.169807
691.653	1.08452	0.243066	4.46182	8.12657e-06	9.07842e-05	TTYH3	0.0606194
1269.08	0.938882	0.210441	4.46149	8.13915e-06	9.08266e-05	CERS2	0.0974144
104.299	-1.09744	0.246016	-4.46083	8.16416e-06	9.10499e-05	FGD5-AS1	0.156961
309.612	1.69283	0.379551	4.46008	8.1929e-06	9.13145e-05	VKORC1	0.09194
31.8089	2.92796	0.656502	4.45994	8.19825e-06	9.13182e-05	DIRAS2	0.302147
101.728	1.96069	0.439684	4.45931	8.22252e-06	9.15326e-05	CAMKK1	0.251951
3.63365	5.38114	1.2079	4.45494	8.3918e-06	9.33601e-05	DUSP5P1	1.26132
9.25955	2.88413	0.647571	4.45376	8.43782e-06	9.38148e-05	NLGN1-AS1	0.604874
739.112	-0.649062	0.145744	-4.45343	8.45098e-06	9.39037e-05	GDAP2	0.134302
5.17485	5.81984	1.30706	4.45263	8.48233e-06	9.41947e-05	AICDA	4.15897
924.902	0.789147	0.177325	4.45029	8.57547e-06	9.5171e-05	CALM3	0.0347302
103.394	-3.0729	0.690629	-4.44942	8.61033e-06	9.54997e-05	FER1L6	0.340029
204.944	-3.30809	0.743662	-4.44838	8.65193e-06	9.58444e-05	PLCZ1	0.780471
3172.45	-0.646081	0.145239	-4.44839	8.65179e-06	9.58444e-05	BBX	0.0944323
3304.3	-2.60809	0.586527	-4.44667	8.7212e-06	9.65109e-05	PAH	0.631644
70.5777	2.11795	0.476305	4.44663	8.72269e-06	9.65109e-05	ODF3B	0.383834
1475.48	-1.01843	0.22905	-4.4463	8.73623e-06	9.66021e-05	UCHL5	0.19491
272.572	-1.28674	0.289441	-4.4456	8.7647e-06	9.68581e-05	IQCH	0.0590891
5.51569	-4.59547	1.03382	-4.44513	8.78392e-06	9.70118e-05	KCTD8	0.173602
134.639	-1.36284	0.30687	-4.44109	8.9503e-06	9.87894e-05	IRF2BPL	1.49278
3808.36	0.5941	0.133816	4.43967	9.00987e-06	9.93867e-05	DENND4A	0.194389
1301.8	-0.762381	0.171748	-4.43896	9.0394e-06	9.96522e-05	STAU2	0.145331
32.2133	4.24112	0.9555	4.43864	9.05306e-06	9.97424e-05	PNMA6A	1.93118
650.796	-3.35782	0.756823	-4.43673	9.13376e-06	0.000100571	AFM	0.755878
1004.14	0.840223	0.189447	4.43514	9.20132e-06	0.000101253	IFNGR1	0.287118
2233.18	-0.861705	0.194414	-4.43231	9.32291e-06	0.000102529	IFT88	0.380695
115.677	-3.02607	0.683024	-4.4304	9.406e-06	0.000103381	PROZ	0.267607
913.414	1.54773	0.349418	4.42946	9.44676e-06	0.000103712	FCGR2A	0.175775
345.503	1.34155	0.302871	4.42945	9.44754e-06	0.000103712	STK10	0.227022
5658.39	0.810491	0.183022	4.42837	9.49473e-06	0.000104168	ITGA1	0.0791235
1037.88	1.0148	0.229173	4.42809	9.50701e-06	0.00010424	SLC12A7	0.446701
258.597	1.1794	0.266382	4.42748	9.53391e-06	0.000104472	IFIT3	0.336201
78.9358	3.192	0.721063	4.4268	9.56418e-06	0.00010474	SCN4A	0.0937045
35.9365	4.70196	1.06219	4.42665	9.57065e-06	0.000104748	MYEOV	0.694617
1784	-0.61318	0.138557	-4.42545	9.62396e-06	0.000105269	TBC1D5	0.182845
1756.92	-2.21674	0.501098	-4.42376	9.69988e-06	0.000106035	ADH1B	0.372615
506.43	-1.48102	0.334818	-4.42335	9.71815e-06	0.000106108	RAPGEF3	0.20894
56.8849	2.58178	0.58367	4.42335	9.71801e-06	0.000106108	CST7	0.233556
144.816	1.51249	0.34219	4.42005	9.86802e-06	0.00010768	SERPINB9	0.127159
31.7464	-3.15655	0.714599	-4.41723	9.99738e-06	0.000109026	USP44	1.05459
208.859	2.10838	0.477338	4.41696	1.00099e-05	0.000109097	HLA-J	0.311803
134.222	-2.01053	0.455317	-4.41566	1.00702e-05	0.000109565	DIO1	0.0529272
7749.86	0.598608	0.135557	4.4159	1.00591e-05	0.000109565	DIAPH1	0.214812
5.26545	3.3187	0.751577	4.41565	1.00709e-05	0.000109565	PPP1R3G	0.538751
1273.83	-0.904682	0.204928	-4.41463	1.01184e-05	0.000110017	ZNF652	0.270988
486.375	-0.811697	0.183881	-4.41425	1.01363e-05	0.000110145	MRPS16	0.0467655
12612.3	0.772094	0.174943	4.41339	1.01763e-05	0.000110514	VPS13B	0.104142
39.7527	2.7467	0.62246	4.41265	1.02113e-05	0.000110828	DPP9-AS1	0.501501
416.08	1.38679	0.314308	4.41221	1.02321e-05	0.000110988	SEMA4B	0.116932
27.5957	2.40063	0.544248	4.41091	1.02936e-05	0.000111589	GAL3ST4	0.291686
686.243	2.05301	0.465485	4.41048	1.03142e-05	0.000111746	PRODH	0.207341
214.042	-2.01425	0.456714	-4.41032	1.03217e-05	0.00011176	RNF212B	0.384543
1121.74	0.950886	0.21572	4.40796	1.04349e-05	0.000112919	PPT1	0.187608
527.917	0.768868	0.174446	4.4075	1.04573e-05	0.000113094	AUP1	0.0898648
181.696	-1.45749	0.330723	-4.40698	1.0482e-05	0.000113294	ZNF619	1.72787
414.303	-2.3382	0.530649	-4.4063	1.05152e-05	0.000113519	MIOX	0.132398
107.52	2.56537	0.582206	4.4063	1.05153e-05	0.000113519	GAPT	0.374532
45.0678	2.82786	0.641823	4.40598	1.05307e-05	0.000113618	PGBD5	0.170648
2380.51	-0.806809	0.183124	-4.40581	1.05392e-05	0.000113642	XPA	0.0688321
968.371	1.17733	0.267613	4.39939	1.08554e-05	0.000116982	MAN2B1	0.576307
5426.94	-0.991706	0.225443	-4.39893	1.08786e-05	0.000117095	ANK3	0.166959
812.337	-0.97704	0.222104	-4.39902	1.0874e-05	0.000117095	PCCB	0.135588
4953.06	-1.07449	0.244375	-4.39688	1.09818e-05	0.000118135	DSG2	0.0529798
617.623	-1.09298	0.248703	-4.3947	1.10926e-05	0.000119257	NUDT9	0.121215
112.387	-2.68914	0.612064	-4.39356	1.1151e-05	0.000119814	GREB1	0.902076
5945.53	-0.679162	0.154588	-4.39338	1.11603e-05	0.000119844	USO1	0.134447
562.382	-1.41721	0.322631	-4.39265	1.11975e-05	0.000120172	FN3K	0.0587267
534.427	-1.03292	0.235196	-4.39175	1.1244e-05	0.000120544	FAM175B	0.100488
363.789	1.51011	0.343869	4.39152	1.1256e-05	0.000120544	FMNL1	0.347712
476.898	1.14121	0.25987	4.39147	1.12586e-05	0.000120544	PLXNA1	0.870099
542.434	1.37698	0.313541	4.3917	1.12466e-05	0.000120544	IRF1	0.266555
953.585	-0.946852	0.215623	-4.39124	1.12705e-05	0.000120601	COQ9	0.0317311
34.0652	-3.13951	0.715122	-4.39017	1.13261e-05	0.000121124	IRX1	0.881391
23.7743	3.6933	0.84172	4.3878	1.14503e-05	0.000122381	SLCO5A1	0.820754
270.307	2.43897	0.555924	4.38723	1.14803e-05	0.000122629	CCL5	0.259195
2654.27	-0.656086	0.149555	-4.38693	1.14964e-05	0.000122729	NEK1	0.185481
160343	0.633212	0.144358	4.38639	1.15248e-05	0.000122961	AHNAK	0.0766568
45.9209	-2.6376	0.601441	-4.38547	1.15737e-05	0.00012341	ARL4D	0.42161
5944.83	-0.831348	0.189594	-4.38488	1.1605e-05	0.000123671	EEA1	0.153726
9876.78	0.741671	0.16917	4.38417	1.16431e-05	0.000123933	TMEM135	0.683183
5036.12	0.530469	0.120993	4.38428	1.16369e-05	0.000123933	FRYL	0.182191
86.3035	-1.94672	0.444083	-4.38369	1.16684e-05	0.000124129	BAIAP3	0.212714
2119.91	-0.836568	0.190869	-4.38294	1.17088e-05	0.000124429	RTF1	0.0683096
844.561	1.57552	0.359469	4.38291	1.17103e-05	0.000124429	ITGB4	0.248033
2072.5	-1.10375	0.251867	-4.38228	1.17443e-05	0.000124718	GDAP1	0.0722511
299.885	-1.07383	0.245134	-4.38057	1.18367e-05	0.000125626	GNPNAT1	0.443252
44.2902	-2.98611	0.681974	-4.37863	1.19428e-05	0.000126679	EPN3	0.675072
203.197	2.01828	0.460989	4.37814	1.19695e-05	0.000126888	PARVG	0.55977
18.9839	3.14986	0.719719	4.37651	1.20596e-05	0.000127768	NKG7	0.181195
36.745	2.84496	0.650135	4.37596	1.20901e-05	0.000128017	NPHP3-ACAD11	0.570702
134.657	-1.81688	0.415281	-4.37506	1.21402e-05	0.000128473	HOXB3	0.0547536
253.007	-2.01299	0.460217	-4.374	1.21992e-05	0.000129022	ARHGEF38	0.348001
1013.88	0.79409	0.181567	4.37353	1.22253e-05	0.000129224	ERCC3	0.136028
2590.6	-1.64939	0.377253	-4.37212	1.23047e-05	0.000129988	KL	0.107911
4442.73	-0.433714	0.0992125	-4.37157	1.23358e-05	0.00013024	PUM2	0.0536894
5.90738	3.79547	0.86833	4.37101	1.23675e-05	0.000130409	PRR7	2.00175
14.7364	2.71207	0.620452	4.37111	1.23616e-05	0.000130409	HIST1H4F	0.218712
212.407	1.66558	0.38106	4.37091	1.23732e-05	0.000130409	HLA-DMB	0.134356
1589.68	0.960822	0.219839	4.37057	1.23922e-05	0.000130534	FOXJ3	0.0512541
77.5454	-3.51197	0.80374	-4.36954	1.24511e-05	0.000131078	SLC13A2	0.33791
7502.9	-1.08107	0.247426	-4.36927	1.24662e-05	0.000131162	RBBP8	0.38583
2047.25	-0.79443	0.181842	-4.3688	1.24929e-05	0.000131367	STARD7	0.124686
27.8728	-2.63694	0.603632	-4.36846	1.25126e-05	0.000131497	AMBP	0.0684722
1599.12	-1.06942	0.244814	-4.3683	1.25215e-05	0.000131516	FAM107B	0.641706
833.856	-1.80308	0.412986	-4.36595	1.26569e-05	0.000132861	COL7A1	0.0768667
4.80201	-5.22505	1.19706	-4.36491	1.27175e-05	0.00013342	CALML3	0.0541932
1166.89	-0.879737	0.201629	-4.36314	1.28208e-05	0.000134426	PRKD1	0.0482184
464.637	-2.58801	0.593246	-4.36245	1.28616e-05	0.000134777	KRT7	0.930747
1120.12	1.07392	0.246186	4.36221	1.28753e-05	0.000134843	FMNL3	0.215604
122.879	-1.32743	0.304339	-4.36169	1.2906e-05	0.000135087	GLRX5	0.0488955
17.6648	-5.57985	1.27968	-4.36034	1.29863e-05	0.000135849	GPRC6A	1.89506
2.76785	-3.83021	0.878462	-4.36013	1.29986e-05	0.0001359	LOC729658	0.0589073
4800.3	1.94925	0.447178	4.35901	1.30652e-05	0.000136518	HLA-DQA1	0.243814
12.5341	5.92969	1.3605	4.35846	1.30983e-05	0.000136711	SNORD115-44	64.3395
948.57	-0.843532	0.193545	-4.35832	1.31062e-05	0.000136711	IMPACT	0.18642
505.884	1.77795	0.407934	4.35844	1.30996e-05	0.000136711	TLR2	0.36919
1475.47	0.838675	0.192492	4.35693	1.31899e-05	0.000137455	POLH	0.21375
387.555	-1.41314	0.324347	-4.35689	1.31926e-05	0.000137455	PSD3	0.119234
254.56	1.74652	0.400928	4.35618	1.32353e-05	0.000137821	FRRS1	1.40733
1522.97	-1.01386	0.232939	-4.35247	1.34612e-05	0.000140083	ITGB3	0.0606774
151.994	2.4017	0.551815	4.35236	1.34679e-05	0.000140083	GABRE	0.143263
1310.76	-0.970597	0.223026	-4.35195	1.34931e-05	0.000140265	HIBADH	0.0600487
5389.49	0.927784	0.213224	4.35122	1.35381e-05	0.000140653	PTPRB	0.0348411
1076.08	0.917001	0.210761	4.35091	1.35576e-05	0.000140695	SSR2	0.193682
1298.15	1.01579	0.233464	4.35095	1.35546e-05	0.000140695	DDX60L	0.15523
66.1938	-2.98965	0.687849	-4.34637	1.38408e-05	0.000143552	IGSF11	0.384861
52.1529	-1.51179	0.347974	-4.34456	1.39554e-05	0.000144658	PALM	0.0385871
240.885	-3.7412	0.861172	-4.34431	1.39713e-05	0.00014474	ADH1C	1.7596
115.158	1.8168	0.418298	4.3433	1.40356e-05	0.000145325	SLC15A3	0.353793
601.208	1.76376	0.406144	4.34271	1.40735e-05	0.000145634	ACKR4	0.288793
272.562	1.131	0.260501	4.34165	1.41417e-05	0.000146174	DRAM1	0.0587135
12895.5	0.919956	0.211887	4.34173	1.41367e-05	0.000146174	EPAS1	0.0351702
431.218	-1.02458	0.236009	-4.34126	1.41666e-05	0.000146348	PAPLN	0.204886
2348.97	0.820924	0.189133	4.34046	1.42188e-05	0.00014668	CEP170	0.155204
779.609	1.20524	0.277681	4.34039	1.42229e-05	0.00014668	SNORA48	0.743203
500.516	0.929293	0.2141	4.34046	1.42186e-05	0.00014668	MAPRE2	0.0717837
3374.6	-0.731334	0.168549	-4.33901	1.43127e-05	0.000147522	ARID4A	0.0834539
14.6329	-4.61167	1.06312	-4.33785	1.43884e-05	0.00014822	NDST4	0.890286
2281.49	0.997583	0.230027	4.3368	1.4457e-05	0.000148805	FAS	0.166773
50.2801	3.21236	0.740739	4.3367	1.44639e-05	0.000148805	NMB	0.25881
5.22864	-5.15785	1.18937	-4.33661	1.44697e-05	0.000148805	SLC7A14	6.20875
936.189	-0.920622	0.212354	-4.33533	1.45543e-05	0.00014959	FH	0.0448831
394.64	1.43341	0.330742	4.33392	1.46475e-05	0.000150463	XAF1	0.252089
21.0689	3.67328	0.84778	4.33283	1.47208e-05	0.00015113	PDCD1	0.615659
1206.34	-0.619304	0.142946	-4.33245	1.47462e-05	0.000151302	TFCP2	0.045012
153.569	-2.07919	0.479925	-4.33233	1.47541e-05	0.000151302	HOXB-AS3	0.415928
6947.03	0.576041	0.132974	4.33197	1.4778e-05	0.000151462	AKAP13	0.0442699
181.395	1.67393	0.38646	4.33145	1.48131e-05	0.000151651	CAMK1D	0.100713
1193.93	-0.968364	0.223562	-4.33153	1.48077e-05	0.000151651	FRA10AC1	0.211729
18.7346	8.84353	2.04224	4.3303	1.48903e-05	0.000152356	SLC30A10	2.15653
925.658	1.27216	0.293842	4.32941	1.4951e-05	0.000152891	ZDHHC9	1.6168
494.183	-0.95673	0.221006	-4.32899	1.49797e-05	0.000153099	INTS12	0.108147
1557.01	-1.36759	0.315973	-4.32817	1.50351e-05	0.000153579	CXCL12	0.837175
725.133	0.838395	0.193731	4.32763	1.50725e-05	0.000153875	TRIM38	0.0931378
4.87238	4.29432	0.992469	4.32691	1.51217e-05	0.000154291	LUCAT1	0.309513
45.2437	2.25938	0.522247	4.32628	1.51649e-05	0.000154645	CASS4	0.0894308
723.928	-2.88285	0.666472	-4.32553	1.52165e-05	0.000155084	HMGCS2	0.312222
1900.65	0.88203	0.203957	4.32458	1.5282e-05	0.000155664	LAMA5	0.0615349
2864.78	0.841957	0.194758	4.3231	1.53851e-05	0.000156627	TCERG1	0.0801082
509.767	1.27631	0.295266	4.32257	1.54222e-05	0.000156918	MAP2	0.276934
565.4	-1.11219	0.257315	-4.32228	1.54422e-05	0.000157033	MRPL47	0.206236
7696.12	0.824006	0.19066	4.32187	1.54714e-05	0.000157243	LAPTM4A	0.0210172
492.831	1.19725	0.277132	4.32012	1.55942e-05	0.000158402	GNB4	2.57455
3005.42	0.937133	0.217022	4.31814	1.57348e-05	0.000159741	NFKBIA	0.104799
681.135	4.60517	1.06657	4.31772	1.57648e-05	0.000159956	FGA	2.66045
1396.57	-0.877616	0.203395	-4.31483	1.59729e-05	0.000161978	PTPN3	0.156954
1397.46	-1.06462	0.246803	-4.31366	1.60576e-05	0.000162746	IFT74	0.21387
363.113	2.47898	0.57489	4.31209	1.61717e-05	0.000163812	ANK1	0.222065
769.014	0.862739	0.200094	4.31168	1.62021e-05	0.000164028	NOP56	0.369197
188.278	1.52862	0.354547	4.31149	1.62161e-05	0.000164063	KCNE3	0.071605
4.80888	2.63705	0.611649	4.31138	1.62236e-05	0.000164063	VTRNA1-1	0.12504
123.651	-1.67739	0.389128	-4.31063	1.62788e-05	0.00016453	RRS1	0.206906
2.01395	-3.8962	0.903967	-4.31011	1.63175e-05	0.00016483	LINC00473	0.307132
232.269	1.53429	0.355998	4.30984	1.63376e-05	0.000164942	TNFRSF10A	0.190007
972.166	1.60426	0.372313	4.3089	1.64069e-05	0.000165459	IFI44L	0.359364
621.575	-1.37742	0.319663	-4.30897	1.64019e-05	0.000165459	PRDM5	0.149524
1845.76	0.62912	0.146013	4.30866	1.6425e-05	0.000165549	SF3B3	0.546505
25.6303	-4.23426	0.982889	-4.30797	1.64756e-05	0.000165968	TTPA	0.795211
1955.19	0.910505	0.211495	4.30508	1.66925e-05	0.00016806	MCL1	0.145624
130.86	-2.09552	0.486872	-4.30404	1.67714e-05	0.00016876	ADAMTS17	0.122962
168.358	1.9967	0.464133	4.302	1.69263e-05	0.000170225	APOBEC3G	0.262573
48.6928	-1.94259	0.451624	-4.30135	1.69764e-05	0.000170635	RILP	3.89555
4.19561	-3.12452	0.726472	-4.30095	1.70065e-05	0.000170843	RAB3B	0.192662
466.764	-0.848342	0.197259	-4.30066	1.70292e-05	0.000170977	C10orf12	0.775648
2248.9	0.969284	0.225393	4.30042	1.70473e-05	0.000171065	DPYD	0.0614765
553.951	1.02174	0.237609	4.30007	1.70742e-05	0.00017124	FYN	0.0989996
100.724	1.8722	0.435432	4.29963	1.71081e-05	0.000171486	TRPV2	0.128675
271.684	1.81869	0.423245	4.29702	1.73109e-05	0.000173423	TICAM1	0.165436
2438.37	-0.67187	0.156375	-4.29652	1.73501e-05	0.00017372	ASXL2	0.0992415
34.1935	3.18506	0.741414	4.29593	1.73963e-05	0.000174088	ATP8B3	1.57832
371.423	1.51981	0.353884	4.29465	1.74966e-05	0.000174995	SAP30	0.871681
865.622	1.20037	0.279665	4.29216	1.76946e-05	0.000176685	PLXNC1	0.159274
10958.1	0.485819	0.113187	4.29218	1.76927e-05	0.000176685	MED13L	0.0436258
1916.06	-0.616579	0.143649	-4.29226	1.76861e-05	0.000176685	MARK3	0.0554226
1743.97	1.40116	0.326576	4.29047	1.78299e-05	0.000177938	SLC28A1	0.161008
1366.44	1.0335	0.240899	4.29017	1.78537e-05	0.000178077	PARP9	0.225245
361.753	1.26098	0.293969	4.28951	1.79066e-05	0.000178507	GRK5	0.0963612
1941.97	0.780642	0.182134	4.28609	1.81843e-05	0.000181176	MALT1	0.187434
1535.33	-0.831234	0.193987	-4.28501	1.82735e-05	0.000181966	MTIF2	0.303985
1192.01	0.997609	0.232915	4.28315	1.84263e-05	0.000183388	PTTG1IP	0.0631798
832.733	1.41041	0.32942	4.2815	1.85636e-05	0.000184653	SPRY1	0.0993571
134.374	-2.17367	0.50777	-4.28081	1.86213e-05	0.000185126	GMPR	0.232939
20472.1	1.1995	0.28026	4.27996	1.86924e-05	0.000185732	NPIPB5	0.0913763
927.498	-0.930453	0.21746	-4.27874	1.87958e-05	0.000186658	COX7B	0.164372
1419.2	-1.02852	0.240445	-4.27758	1.8894e-05	0.00018753	MTIF3	0.127611
4592.43	-0.858886	0.200826	-4.27676	1.89634e-05	0.000188116	LMO7	0.312358
4244.81	0.817186	0.191139	4.27536	1.90829e-05	0.000189199	RPL36	0.129675
164.583	-2.19388	0.513291	-4.27415	1.91867e-05	0.000190125	PRTG	0.892635
1563.03	1.12687	0.263786	4.27192	1.93798e-05	0.000191934	BICD1	76.7536
589.404	-0.955407	0.223725	-4.27045	1.9508e-05	0.000193099	FGFR1OP2	0.136266
527.801	-1.0703	0.250673	-4.2697	1.95732e-05	0.000193638	STX18	0.376374
1561.1	0.738827	0.173063	4.26912	1.96249e-05	0.000194044	ATP6V0A1	0.30468
1344.15	0.609359	0.142748	4.26876	1.96561e-05	0.000194248	RAC1	0.312273
93.9019	3.32536	0.779023	4.26863	1.9668e-05	0.000194261	DTHD1	0.564507
2316.59	0.918828	0.215286	4.26795	1.97278e-05	0.000194746	RPS15	0.35483
258.616	1.69793	0.397964	4.26654	1.98531e-05	0.000195876	TMEM200A	0.155513
393.982	-2.22022	0.520442	-4.26602	1.98987e-05	0.000196114	ANO5	0.741184
295.578	1.70868	0.400522	4.26613	1.98891e-05	0.000196114	SLA	0.197671
1265.32	-0.701131	0.16437	-4.26558	1.99387e-05	0.000196402	AMFR	0.195816
350.698	1.14192	0.267875	4.2629	2.01788e-05	0.000198659	GTPBP2	0.25347
3211.63	0.840031	0.197071	4.26257	2.02091e-05	0.00019885	HEG1	0.0889972
314.456	1.29626	0.304231	4.26077	2.03723e-05	0.000200348	RGCC	0.112095
919.432	-1.24169	0.291437	-4.26059	2.0389e-05	0.000200404	CCDC30	0.266454
16.7144	3.60047	0.845438	4.2587	2.05623e-05	0.000201998	P4HA3	0.746132
13329.4	0.762008	0.179082	4.25508	2.08973e-05	0.000205179	FLNA	0.115287
355.266	-3.08403	0.724837	-4.25479	2.09246e-05	0.000205336	WT1	1.61911
456.258	-0.969248	0.227934	-4.25232	2.11563e-05	0.000207498	DCAF11	0.0609536
713.763	0.595486	0.140069	4.25139	2.12448e-05	0.000208254	ZNF12	0.0770175
38.3317	-3.42332	0.805614	-4.24933	2.14413e-05	0.000210067	ENPP6	1.53505
1476.42	-0.760643	0.179056	-4.24807	2.15623e-05	0.000211027	CEP162	0.120519
1352.92	-0.755432	0.17783	-4.24807	2.15624e-05	0.000211027	CNOT7	0.0869404
11.3825	-1.70334	0.401078	-4.24691	2.16744e-05	0.000212009	COPG2IT1	0.16039
191.844	-1.00628	0.237002	-4.24586	2.17759e-05	0.000212887	DDAH2	0.0626802
104.932	-2.17852	0.513311	-4.24406	2.19512e-05	0.000214486	TMEM178A	0.312259
104.693	2.5096	0.591539	4.24249	2.21052e-05	0.000215875	SYBU	0.184151
357.616	-1.31681	0.310452	-4.24158	2.21948e-05	0.000216634	C11orf63	0.382274
77.3005	-2.09313	0.493741	-4.23933	2.24186e-05	0.000218702	ATP2C2	0.0565799
111.113	-2.13492	0.503707	-4.23841	2.25106e-05	0.000219482	CACNB4	0.707612
491.161	1.14457	0.270206	4.23592	2.27622e-05	0.000221815	FOXO3	0.147352
5.71208	4.43189	1.04678	4.23382	2.29755e-05	0.000223774	KCNN1	0.286827
991.497	1.73969	0.410939	4.23345	2.30129e-05	0.000224019	SCN4B	0.450294
2646.87	-0.552844	0.130596	-4.23324	2.30352e-05	0.000224117	TRIM33	0.158603
822.628	-1.90871	0.450905	-4.23307	2.30526e-05	0.000224166	PTGER3	0.135838
77.4758	2.09193	0.494355	4.23164	2.31995e-05	0.000225474	C5orf58	0.799802
313.429	1.22124	0.288623	4.23126	2.32385e-05	0.000225733	ADCY3	0.297482
308.022	-1.21471	0.287116	-4.23074	2.32927e-05	0.000226139	TRMT5	2.84034
400.147	1.12828	0.266726	4.23011	2.33574e-05	0.000226646	PPP1R18	0.215232
39.4134	-3.2971	0.779832	-4.22797	2.3581e-05	0.000228486	PPAPDC1A	0.437838
569.988	-0.83588	0.197694	-4.22814	2.35627e-05	0.000228486	SCAP	0.42058
1404.98	-0.979959	0.231782	-4.22793	2.35847e-05	0.000228486	THOC7	0.19509
77.1586	2.58212	0.611208	4.22462	2.39347e-05	0.000231643	F2RL3	0.126677
26.298	3.46394	0.819944	4.22461	2.39359e-05	0.000231643	LRAT	0.634117
315.071	1.02059	0.241604	4.22421	2.39776e-05	0.0002318	TNFRSF14	0.0922511
272.145	-2.04077	0.483104	-4.2243	2.39685e-05	0.0002318	BEX2	0.070363
21.9387	2.96313	0.701516	4.2239	2.40114e-05	0.000232004	HLA-F-AS1	0.583942
180.743	1.27096	0.300912	4.22369	2.40339e-05	0.000232099	LACC1	0.9841
2054.85	0.641138	0.151803	4.22349	2.40545e-05	0.000232175	COPG1	0.148747
3958.44	0.850242	0.201392	4.22183	2.42323e-05	0.000233767	HMCN1	0.157563
1174.03	0.89469	0.211934	4.22154	2.42634e-05	0.000233943	PIEZO1	0.8395
277.15	1.85483	0.439544	4.21989	2.44426e-05	0.000235546	PLA1A	0.754378
80.7568	2.12024	0.502489	4.21948	2.44871e-05	0.000235748	FGD2	0.270773
3025.79	-0.662867	0.157098	-4.21945	2.44894e-05	0.000235748	HOOK3	0.305709
373.111	-2.40166	0.569278	-4.21877	2.45635e-05	0.000236336	UCHL1	0.170266
1584.7	-0.886663	0.210204	-4.21812	2.46351e-05	0.0002369	TOB1	0.0867212
31.1197	-3.77861	0.895876	-4.21778	2.46717e-05	0.000237127	SLC6A17	2.61675
517.996	0.938619	0.222601	4.2166	2.48016e-05	0.000238124	POLE	0.187438
874.288	0.832402	0.197411	4.2166	2.48016e-05	0.000238124	GNA13	0.21612
571.555	1.72128	0.408331	4.21541	2.49325e-05	0.000239159	KCNN3	0.13891
1640.3	-0.656406	0.155717	-4.21538	2.49357e-05	0.000239159	CAPN7	0.148754
627.599	1.53827	0.36496	4.2149	2.4989e-05	0.000239419	TBXAS1	0.194021
207.526	2.64999	0.628711	4.21496	2.4982e-05	0.000239419	APLN	0.595161
5.36837	1.87613	0.445219	4.21396	2.50932e-05	0.000240291	LOC100996251	0.083235
1238.65	0.885386	0.210172	4.21267	2.52366e-05	0.000241537	GSAP	0.142085
3.08359	2.60834	0.619187	4.21252	2.52537e-05	0.000241574	SLC6A10P	10.2796
1209.27	1.35208	0.321098	4.21079	2.54484e-05	0.000243308	HCLS1	0.40382
42.9237	-2.8326	0.672854	-4.20983	2.55561e-05	0.00024421	CPNE6	0.42269
54.4739	2.4595	0.584403	4.20856	2.57004e-05	0.000245461	CD300A	0.298564
1755.15	0.754652	0.17933	4.20817	2.57448e-05	0.000245756	SSH2	0.0939372
22.2624	2.60742	0.61968	4.20769	2.57998e-05	0.000246152	CACNA2D4	0.86229
194.186	-2.64987	0.629878	-4.20696	2.58833e-05	0.000246819	CNTN3	0.330582
4.3446	2.45618	0.584107	4.20501	2.61067e-05	0.00024882	PSORS1C3	0.159952
35207.1	-1.23768	0.294415	-4.20387	2.62389e-05	0.000249949	PKHD1	0.215174
11.9683	-4.30853	1.02494	-4.2037	2.62586e-05	0.000249955	PRR35	0.236488
501.481	0.86122	0.204875	4.20363	2.6267e-05	0.000249955	USP31	0.205496
163.97	-1.69322	0.40289	-4.2027	2.63753e-05	0.000250855	ADH6	0.341116
126.604	1.7042	0.405517	4.20255	2.63929e-05	0.000250891	FERMT3	0.985749
3917.07	-0.566735	0.134929	-4.20025	2.66626e-05	0.000253239	CAPN2	0.0733347
938.454	1.02233	0.2434	4.2002	2.66677e-05	0.000253239	MAOB	0.0570266
233.54	1.87641	0.446817	4.19949	2.67513e-05	0.0002539	ITGAM	0.164682
1290.16	-0.489258	0.116539	-4.19822	2.69022e-05	0.000255139	NT5C2	0.0713366
8884.45	-0.758807	0.180748	-4.19816	2.69098e-05	0.000255139	SEC63	0.087417
1718.95	-0.743403	0.177104	-4.19754	2.69827e-05	0.000255697	CASP8AP2	0.310882
727.086	0.943	0.224716	4.19641	2.71177e-05	0.000256843	RASGRP1	0.0863326
372.529	-0.88855	0.21179	-4.19543	2.7235e-05	0.000257819	BAG4	0.398179
1296.48	-0.732529	0.174611	-4.1952	2.72635e-05	0.000257956	RAD17	0.1324
430.744	0.973718	0.23211	4.19508	2.7278e-05	0.000257959	DGKZ	0.0636532
1357.51	1.01422	0.24184	4.19376	2.74369e-05	0.00025926	RPGRIP1L	0.432592
4444.13	-0.603898	0.144001	-4.1937	2.74441e-05	0.00025926	TAOK1	0.0928194
1172.01	0.842026	0.200827	4.1928	2.75534e-05	0.000260158	DIP2C	1.22333
24.1156	3.13068	0.746754	4.19239	2.76036e-05	0.000260498	AVPR1B	2.52531
91.5228	1.42633	0.340262	4.19185	2.76685e-05	0.000260975	FRMD8	0.44949
335.561	1.77726	0.423997	4.19167	2.76913e-05	0.000261055	IFI27	0.317864
31.2377	-6.64794	1.58624	-4.19101	2.77711e-05	0.000261647	RDH8	1.52927
368.497	1.91336	0.456549	4.19092	2.77829e-05	0.000261647	FABP5	0.27725
1309.14	-0.834578	0.19915	-4.19071	2.78086e-05	0.000261755	SUCLG2	0.0927584
384.635	-1.14057	0.272393	-4.18723	2.82381e-05	0.000265659	ATP5S	0.168796
54.2091	-1.94013	0.463431	-4.18646	2.83342e-05	0.000266426	IGFBP2	0.65865
43.2818	-4.63003	1.10627	-4.18524	2.84865e-05	0.00026772	CTXN3	0.84628
501.335	2.0478	0.489331	4.1849	2.85294e-05	0.000267985	GBP5	0.740204
13.1001	-3.24541	0.77564	-4.18417	2.86214e-05	0.000268573	DNAAF3	1.96534
609.396	-0.935569	0.223593	-4.18426	2.86098e-05	0.000268573	DMTN	0.0405872
6517.86	-0.602963	0.144123	-4.18367	2.86844e-05	0.000269025	SLTM	0.134939
616.853	-0.840552	0.200945	-4.183	2.87683e-05	0.000269673	TOM1L2	0.0848054
61.2478	3.06954	0.733901	4.1825	2.88318e-05	0.00027013	ADORA3	0.22052
419.704	-3.27933	0.784118	-4.18219	2.88713e-05	0.00027036	NPHS1	2.17882
20.7691	-4.79451	1.14654	-4.18171	2.89328e-05	0.000270797	BRINP3	2.37326
466.544	1.87205	0.447769	4.18083	2.90445e-05	0.000271703	C4orf47	1.21747
60.7379	2.61818	0.626382	4.17984	2.91713e-05	0.00027275	SLC6A1	0.341599
808.033	-1.6852	0.403264	-4.17891	2.92914e-05	0.000273731	FBP1	0.140828
2910.29	0.608168	0.145574	4.17773	2.94435e-05	0.000275012	MYO1C	0.0572859
120.801	2.23227	0.53466	4.17513	2.97812e-05	0.000278024	SLC37A2	0.261708
111.335	1.6586	0.39737	4.17394	2.99377e-05	0.000279342	RNF125	0.574106
1050.78	0.675812	0.161922	4.17369	2.99704e-05	0.000279504	TMED2	0.0743338
1993.11	0.74798	0.179218	4.17356	2.99873e-05	0.000279518	TTC28	0.0609605
389.44	-1.20426	0.28857	-4.17318	3.00372e-05	0.000279841	CFAP70	0.0733173
372.227	3.18492	0.763269	4.17274	3.00964e-05	0.000280148	GRIA4	0.0801022
32.0705	3.05786	0.732825	4.1727	3.0101e-05	0.000280148	HTR1F	0.454044
85.2802	2.28987	0.548793	4.17257	3.01184e-05	0.000280167	BDNF	0.105666
4839.57	0.58206	0.139501	4.17243	3.01366e-05	0.000280194	EPS8	0.26823
183.822	-1.49423	0.358194	-4.17156	3.02515e-05	0.000281118	KATNAL2	0.0921963
1919.39	-0.749715	0.179797	-4.16978	3.04887e-05	0.000283179	ZNF326	0.0578018
2420.36	-0.705746	0.169334	-4.16777	3.07589e-05	0.000285542	NR2F2	0.0732644
941.833	1.14819	0.275585	4.16637	3.09493e-05	0.000287163	SP140L	0.18621
518.383	-0.902771	0.216697	-4.16605	3.09921e-05	0.000287414	C11orf80	5.03444
1646.62	1.47382	0.353795	4.16573	3.10359e-05	0.000287528	GJA1	0.0850819
217.586	-3.18729	0.765115	-4.16576	3.10314e-05	0.000287528	LPPR1	1.4279
25.4036	-2.20512	0.529413	-4.16522	3.11058e-05	0.000288029	COLCA1	0.0502833
30.1473	2.94907	0.708146	4.16449	3.12042e-05	0.000288794	KCNK3	0.93474
1351.45	-1.06308	0.255385	-4.16267	3.14545e-05	0.000290962	FAM228B	0.212557
946.692	-1.17137	0.281601	-4.15967	3.18708e-05	0.000294664	NTN4	0.48003
7484.05	-1.75071	0.42104	-4.15805	3.20971e-05	0.000296606	MME	0.234724
6339.76	0.680998	0.163827	4.15682	3.22713e-05	0.000298064	RPS18	0.311002
660.234	1.04501	0.251443	4.15605	3.23791e-05	0.000298908	RASSF4	0.0575288
1399.04	-0.999919	0.240636	-4.15531	3.24846e-05	0.000299714	NAV2	0.124966
678.924	-1.00508	0.241884	-4.15521	3.24993e-05	0.000299714	RAB22A	0.0613141
312.668	-1.17161	0.282043	-4.15401	3.26697e-05	0.000301133	COPG2	0.0918201
39.0241	2.11258	0.508664	4.1532	3.27853e-05	0.000302046	CYGB	1.63416
182.196	1.40244	0.337795	4.15174	3.29958e-05	0.000303831	MYADM	0.256654
538.643	1.01249	0.243885	4.15152	3.30276e-05	0.000303971	IRF2	0.149425
491.477	1.07433	0.258791	4.15135	3.30526e-05	0.000304047	TCIRG1	0.193829
201.258	-1.9128	0.460995	-4.14928	3.33516e-05	0.000306488	COL9A2	0.68346
30.6415	3.31235	0.798292	4.1493	3.33497e-05	0.000306488	AKR7A2P1	1.68841
2407.56	-0.63431	0.152899	-4.14855	3.34591e-05	0.000307321	BCLAF1	0.119767
65.0448	-3.19386	0.76991	-4.14835	3.34879e-05	0.000307431	ERVMER34-1	0.808938
2.02185	-3.30632	0.797103	-4.14792	3.35513e-05	0.000307858	TRNP1	0.171206
854.972	-0.901365	0.217342	-4.14723	3.36526e-05	0.000308632	SLC25A5	0.188436
10706.3	1.16824	0.281701	4.14708	3.36741e-05	0.000308674	ANKRD36	0.130431
966.965	1.21194	0.292347	4.14556	3.38983e-05	0.000310573	SMAP2	0.175699
64.0222	-2.03141	0.490203	-4.14402	3.41274e-05	0.000312514	VWA7	0.638701
521.009	0.853664	0.206006	4.14388	3.41477e-05	0.000312543	RECQL	0.148521
21.565	-4.0831	0.985361	-4.14376	3.41651e-05	0.000312546	HPCAL4	2.18719
44.9419	4.01081	0.968023	4.1433	3.42341e-05	0.000313019	IL20RB	0.324467
281.792	1.07506	0.259515	4.14258	3.43414e-05	0.000313844	PLD2	0.144328
513.476	0.901607	0.217728	4.14098	3.45828e-05	0.000315891	STX4	0.386174
543.861	0.936724	0.226349	4.1384	3.49735e-05	0.0003193	NADSYN1	0.0688004
180.238	2.20167	0.532118	4.13756	3.5102e-05	0.000320312	AGMO	0.0667898
11103.6	0.903917	0.218501	4.1369	3.52037e-05	0.000321079	RPL23A	0.224304
865.061	-1.21891	0.294672	-4.13648	3.52672e-05	0.000321498	PNP	0.132089
[truncated: 3,668 more rows]

## Sheet: suptab4D_AFR_T_vs_AFR_N
baseMean	log2FoldChange	lfcSE	stat	pvalue	padj	Gene_symbol	max_cooks
204.765	-8.39116	0.7287	-11.5152	1.10541e-30	4.02878e-27	GP2	0.52104
30.5514	-7.58242	0.883801	-8.57933	9.54263e-18	4.34738e-15	LOC101927318	0.395367
39.8445	-7.23451	0.851094	-8.50025	1.89188e-17	7.8354e-15	AGXT	0.352378
11.9683	-7.00466	0.979412	-7.1519	8.5583e-13	1.09829e-10	PRR35	0.236488
14.6016	-6.70624	1.17431	-5.7108	1.12446e-08	5.12275e-07	SPACA1	0.760063
13.1746	-6.62321	0.85218	-7.77208	7.72103e-15	1.75875e-12	OXGR1	0.190854
4.80201	-6.44423	1.09296	-5.89613	3.72125e-09	1.9375e-07	CALML3	0.0541932
9.29715	-6.39441	0.897244	-7.12672	1.02787e-12	1.28981e-10	MCCD1	0.596345
7741.64	-6.36022	0.637009	-9.9845	1.7819e-23	1.9101e-20	UMOD	0.475291
6.45888	-6.31352	1.27036	-4.96987	6.69984e-07	1.74167e-05	NPSR1	1.21946
11.8626	-6.26302	0.707231	-8.85569	8.31699e-19	4.88905e-16	NAT8L	0.32733
90.504	-6.20856	0.788142	-7.87747	3.34079e-15	8.22693e-13	DUSP9	0.77844
108.758	-6.1827	0.705496	-8.76363	1.8907e-18	9.84405e-16	AQP6	0.50588
3.5188	-6.18094	1.60656	-3.8473	0.000119426	0.00143208	GYG2P1	0.0666048
19.2878	-6.17381	1.19357	-5.17257	2.30899e-07	6.98949e-06	SNTG1	0.703263
50.9972	-6.16998	0.850085	-7.25807	3.92641e-13	5.58992e-11	TMEM207	0.483166
25.9206	-6.13978	0.932695	-6.58284	4.61552e-11	4.14328e-09	NR0B2	0.517139
12.5141	-6.09958	1.17333	-5.19851	2.00893e-07	6.21536e-06	POU1F1	3.04835
5.5718	-6.08292	1.55694	-3.90698	9.34586e-05	0.0011778	MOGAT2	1.60966
5.70504	-5.95405	1.09477	-5.43863	5.3692e-08	1.99001e-06	PFN3	0.177304
5.63969	-5.92738	1.54804	-3.82897	0.000128682	0.00152469	CNTNAP4	0.284015
4.04695	-5.88915	1.41678	-4.15671	3.22864e-05	0.000480682	AADACL4	0.902732
6.13519	-5.87838	1.30753	-4.49579	6.93114e-06	0.000130664	UMODL1	2.84658
5.91416	-5.81083	1.15224	-5.04309	4.58064e-07	1.2496e-05	SLC6A2	5.26223
41.4585	-5.7515	0.770936	-7.46041	8.6253e-14	1.48282e-11	FETUB	0.181598
9.96716	-5.60105	1.06218	-5.27317	1.34088e-07	4.34785e-06	CDC20B	0.652729
9.78732	-5.58583	1.57466	-3.54732	0.000389171	0.00379173	SEMG2	1.11384
9.66489	-5.57561	1.19121	-4.68061	2.8602e-06	6.06063e-05	ABCG8	0.183089
132.779	-5.55624	0.838511	-6.62632	3.44166e-11	3.12027e-09	CYP4F2	0.289491
21.4596	-5.54928	1.04116	-5.3299	9.82692e-08	3.34097e-06	FOLR3	1.34273
72.4997	-5.53176	1.03759	-5.33134	9.74918e-08	3.32073e-06	TRDN	1.53712
5.41534	-5.50222	1.4577	-3.7746	0.000160264	0.00182765	KCNH5	5.53771
10.174	-5.50202	1.0224	-5.38145	7.38868e-08	2.5993e-06	DPP10	0.119116
10.8707	-5.4668	1.22806	-4.45158	8.52392e-06	0.000156742	MMP10	2.29596
25.6303	-5.41	0.898961	-6.01806	1.76521e-09	1.03766e-07	TTPA	0.795211
4859.76	-5.3853	0.630958	-8.53511	1.40027e-17	6.0755e-15	KNG1	1.27073
8.80141	-5.35683	1.61875	-3.30924	0.000935493	0.00761388	ASIC5	0.577606
16.6103	-5.31196	1.24363	-4.27133	1.94311e-05	0.000313912	C10orf71	1.47361
7.39923	-5.29765	1.49809	-3.53627	0.000405812	0.00392106	GOLGA6L2	19.2864
6.31807	-5.27154	0.7752	-6.80023	1.04456e-11	1.03451e-09	PHF21B	0.0960807
85.9777	-5.24785	0.77184	-6.79915	1.0524e-11	1.03664e-09	TRPV5	0.776191
7.97871	-5.24764	1.07979	-4.85986	1.17467e-06	2.839e-05	COL26A1	0.242422
77.5454	-5.22345	0.740221	-7.05661	1.70613e-12	2.01888e-10	SLC13A2	0.33791
8.39898	-5.21974	1.15705	-4.51126	6.4444e-06	0.000123357	WNT11	0.278806
4.36214	-5.21257	1.60796	-3.24173	0.00118808	0.00916574	UNCX	0.558286
54.0085	-5.20217	0.642952	-8.09107	5.9142e-16	1.7383e-13	GCGR	0.435102
7.60823	-5.18927	1.72836	-3.00243	0.00267836	0.0174688	LGI1	5.284
28.9809	-5.18571	0.833851	-6.21899	5.00369e-10	3.4279e-08	KHDRBS2	0.342542
5.66747	-5.18557	1.19914	-4.3244	1.52945e-05	0.000255933	CHP2	0.42398
14.7622	-5.1358	1.16924	-4.39241	1.12099e-05	0.000199625	PAX5	0.746555
40.0053	-5.10418	0.658791	-7.7478	9.34995e-15	2.10351e-12	LINC00982	0.864966
47.0966	-5.04382	0.818664	-6.16104	7.22685e-10	4.7889e-08	FBN3	0.775573
221.958	-4.98451	0.825653	-6.03705	1.56957e-09	9.43971e-08	CYP2B6	1.26017
3.32397	-4.98392	1.50778	-3.30546	0.000948212	0.00768651	C3orf79	1.10682
31.2377	-4.98161	1.41285	-3.52593	0.000422	0.00404742	RDH8	1.52927
12.0907	-4.97028	1.09054	-4.55762	5.1736e-06	0.000102423	NBPF22P	10.8809
27.9579	-4.9682	0.675009	-7.3602	1.83638e-13	2.90995e-11	TCEAL6	1.60608
4384.46	-4.95284	0.590598	-8.38615	5.02341e-17	1.8472e-14	SLC12A3	1.64473
38.3317	-4.94964	0.74762	-6.62052	3.57926e-11	3.22895e-09	ENPP6	1.53505
21.565	-4.91946	0.910575	-5.40258	6.56877e-08	2.34711e-06	HPCAL4	2.18719
407.247	-4.91477	0.658094	-7.46819	8.13071e-14	1.4111e-11	XPNPEP2	0.852055
8.31776	-4.89265	1.08875	-4.49383	6.9952e-06	0.000131552	SLC5A7	5.92736
10.2522	-4.88648	1.01215	-4.8278	1.38051e-06	3.23356e-05	CCDC162P	1.855
53.5146	-4.84925	0.874527	-5.545	2.9396e-08	1.18132e-06	KLK1	0.895863
78.5661	-4.79532	0.910089	-5.26907	1.37119e-07	4.43823e-06	WT1-AS	1.11742
11.3186	-4.76912	1.21875	-3.91312	9.11117e-05	0.00115141	AHSG	1.06832
3.84322	-4.75453	1.32304	-3.59363	0.000326102	0.00329045	KCNB2	0.784939
3.28786	-4.7446	1.3106	-3.62017	0.000294406	0.00303246	MIR556	5.21397
354.692	-4.74383	0.706024	-6.71907	1.82887e-11	1.73581e-09	HRG	0.470026
32.4499	-4.70226	0.924539	-5.08605	3.65591e-07	1.0345e-05	OLFM4	0.886578
47.1888	-4.68082	1.45995	-3.20615	0.00134526	0.0101091	SNORD115-13	4.22596
30.8443	-4.66693	0.800514	-5.82992	5.54533e-09	2.78382e-07	TRIM50	0.232009
111.348	-4.62852	0.798928	-5.79342	6.89687e-09	3.38765e-07	NELL1	1.0532
7.03122	-4.62687	1.29367	-3.57655	0.000348156	0.00346502	GJA3	1.41431
253.212	-4.62039	0.686345	-6.73187	1.67497e-11	1.59806e-09	FXYD4	0.681239
9.86241	-4.61975	0.834756	-5.53425	3.12562e-08	1.25183e-06	PTGER1	0.344437
8.73365	-4.61741	1.33954	-3.44702	0.000566796	0.00510061	GABRA4	0.771671
264.044	-4.60189	0.785322	-5.85988	4.6321e-09	2.37109e-07	FABP1	1.15869
42.8764	-4.59867	0.719568	-6.39088	1.64933e-10	1.27355e-08	DDN	1.72433
633.085	-4.57699	0.701708	-6.52263	6.90837e-11	5.82827e-09	SLC34A1	0.787085
6065.32	-4.57139	0.489141	-9.34576	9.12321e-21	6.65009e-18	EGF	0.698131
6.72358	-4.5279	1.30821	-3.46115	0.000537874	0.00488713	MIR335	3.28374
5.51569	-4.52577	0.954381	-4.7421	2.11518e-06	4.68347e-05	KCTD8	0.173602
2.7978	-4.52301	1.1524	-3.92485	8.67829e-05	0.00110359	ZNF488	3.80814
67.8081	-4.50708	0.748102	-6.02468	1.6944e-09	1.00577e-07	CA10	0.868959
426.631	-4.48292	0.609754	-7.35202	1.9523e-13	3.01498e-11	TNNT2	1.02389
21.2604	-4.47652	1.03421	-4.32843	1.50175e-05	0.000252458	LMX1B	1.28454
119.501	-4.47338	0.859148	-5.20676	1.92167e-07	5.98608e-06	ATP12A	2.13002
419.704	-4.45912	0.715767	-6.22985	4.66868e-10	3.23488e-08	NPHS1	2.17882
301.415	-4.43529	0.682476	-6.49882	8.0952e-11	6.64499e-09	SLC9A4	2.17608
1.59461	-4.40486	1.15206	-3.82348	0.000131583	0.00155354	LOC100507537	0.293172
6.06412	-4.40092	1.1614	-3.78933	0.000151055	0.00174042	TTC29	1.89922
103.394	-4.39189	0.632919	-6.9391	3.94592e-12	4.30578e-10	FER1L6	0.340029
8.20976	-4.38173	1.24719	-3.5133	0.000442585	0.00419253	IL11	2.67824
2598.12	-4.37457	0.52556	-8.32364	8.53018e-17	2.93293e-14	CLCNKB	1.46001
6.67559	-4.35319	1.3998	-3.10987	0.00187168	0.0131132	MFAP5	5.25919
217.586	-4.33429	0.699105	-6.19977	5.65471e-10	3.81651e-08	LPPR1	1.4279
13301	-4.28963	0.569346	-7.53432	4.90874e-14	9.12775e-12	SLC12A1	0.919981
508.891	-4.28235	0.680432	-6.29358	3.10227e-10	2.24336e-08	G6PC	0.957219
3.87894	-4.26707	1.13686	-3.75337	0.000174475	0.00197114	SRRM4	0.215959
71.204	-4.25086	0.762	-5.57857	2.4251e-08	1.01592e-06	GRM1	0.158011
1.49369	-4.24867	1.36219	-3.11899	0.00181472	0.0127732	SSTR5-AS1	5.21602
224.964	-4.2371	0.679061	-6.23965	4.38538e-10	3.05018e-08	SLC22A8	1.16811
68.2754	-4.22437	0.700247	-6.03269	1.61256e-09	9.63467e-08	HS6ST2	0.478149
166.281	-4.22279	0.665737	-6.34303	2.2529e-10	1.6757e-08	FOXI1	1.45328
129.776	-4.22222	1.0205	-4.13742	3.51233e-05	0.000517423	PSG9	0.453459
70.3815	-4.21026	1.08516	-3.87986	0.000104516	0.00128951	C2orf71	0.936355
4.20743	-4.20697	1.28548	-3.27268	0.00106534	0.00842976	ALDH3B2	1.36862
155.128	-4.2009	0.708904	-5.9259	3.10592e-09	1.65494e-07	KCNJ10	0.555236
1086.06	-4.17521	0.568813	-7.34022	2.13237e-13	3.2654e-11	CLCNKA	0.5874
90.1642	-4.15499	0.565011	-7.35382	1.92619e-13	3.00008e-11	IRX2	1.04859
4.96379	-4.15187	1.36446	-3.04286	0.00234341	0.0156196	NAT2	2.65784
76.1117	-4.15166	0.769135	-5.39783	6.74507e-08	2.40069e-06	CLDN8	1.83863
224.313	-4.14912	0.649161	-6.3915	1.64264e-10	1.27355e-08	CYP4F3	0.417616
355.266	-4.14549	0.661324	-6.26847	3.6462e-10	2.55556e-08	WT1	1.61911
6.79386	-4.13846	0.995258	-4.15818	3.20791e-05	0.000478378	GDNF	0.847843
15.8536	-4.13443	0.860933	-4.80226	1.56883e-06	3.61883e-05	ASIC1	2.40408
2.60027	-4.13279	0.802267	-5.1514	2.58555e-07	7.67368e-06	LINC01187	0.724199
105.694	-4.12364	0.647692	-6.36666	1.93183e-10	1.46073e-08	FMN2	1.76932
161.577	-4.10231	0.736416	-5.57064	2.53805e-08	1.05596e-06	RHCG	0.917031
25.2332	-4.08868	0.791425	-5.16622	2.38871e-07	7.19495e-06	PLEKHD1	0.136472
1090.25	-4.04732	0.662593	-6.10831	1.00692e-09	6.34916e-08	NPHS2	2.28069
24.5464	-4.0462	1.01595	-3.98266	6.81495e-05	0.000902535	KIAA1210	0.238216
18.5738	-4.03114	1.30542	-3.08799	0.00201513	0.0138834	OPTC	2.03128
202.112	-4.02359	0.578902	-6.95039	3.64271e-12	3.99886e-10	SIM2	0.411661
898.115	-4.02122	0.705983	-5.69592	1.22709e-08	5.56248e-07	PTPRQ	2.8433
70.196	-4.01589	0.830809	-4.83371	1.3401e-06	3.15106e-05	LINC00955	0.369663
370.163	-4.00834	0.828554	-4.83775	1.31316e-06	3.0997e-05	CHRNA4	0.704404
45.7626	-4.00233	0.602852	-6.63899	3.15831e-11	2.87769e-09	GGT6	0.277509
23.8017	-3.99796	0.868103	-4.6054	4.1167e-06	8.30772e-05	CNTN5	0.154704
18452.6	-3.99339	0.609947	-6.54712	5.8659e-11	5.09021e-09	ALDOB	0.861355
593.468	-3.99314	0.632343	-6.31484	2.70441e-10	1.98863e-08	SLC4A1	1.30105
6.43072	-3.99085	0.710044	-5.62056	1.90342e-08	8.25856e-07	PRR15	0.717276
62.095	-3.99062	0.806332	-4.9491	7.45572e-07	1.90288e-05	SLC22A7	0.767771
2.78695	-3.98657	1.49337	-2.6695	0.00759639	0.0395173	CTSLP8	11.4071
386.585	-3.9862	0.606298	-6.57465	4.87677e-11	4.33509e-09	TMEM52B	0.660664
881.026	-3.97994	0.630263	-6.31473	2.70636e-10	1.98863e-08	MT1G	0.613011
77.5117	-3.97074	0.669288	-5.93278	2.97842e-09	1.60105e-07	RHBG	1.20287
39.4134	-3.96761	0.712926	-5.56525	2.61779e-08	1.08665e-06	PPAPDC1A	0.437838
240.328	-3.96633	0.708736	-5.59635	2.18909e-08	9.30895e-07	SCNN1B	1.4287
4450.88	-3.96205	0.60294	-6.57121	4.9908e-11	4.40216e-09	CALB1	1.00073
113.206	-3.95154	0.620328	-6.37009	1.88921e-10	1.44651e-08	IYD	1.06767
240.541	-3.94277	0.57997	-6.79824	1.05906e-11	1.0376e-09	TMPRSS2	1.61999
7.81112	-3.94055	1.13139	-3.48291	0.000495993	0.00458574	ATP2B3	0.797552
31.3932	-3.93539	0.828291	-4.75122	2.02189e-06	4.50426e-05	PLD5	0.102758
2.5841	-3.93376	1.32878	-2.96044	0.00307196	0.0195326	LIPM	15.0396
7.45457	-3.92065	1.38062	-2.83978	0.00451444	0.0265034	WDR87	1.60239
2.73086	-3.91805	0.981089	-3.99357	6.50845e-05	0.000869527	DIRAS1	2.2025
7.67906	-3.90293	1.27626	-3.05808	0.00222757	0.0150011	NYAP2	2.99931
85.2572	-3.8939	0.66724	-5.83584	5.35213e-09	2.69425e-07	TMEM213	1.40318
39.0694	-3.88169	0.894468	-4.33966	1.42704e-05	0.000242131	BSND	1.98123
3.51349	-3.87615	1.21717	-3.18456	0.00144974	0.010748	IGLL3P	0.424648
369.477	-3.87498	0.543681	-7.1273	1.02353e-12	1.28981e-10	ATP6V1C2	0.387073
401.698	-3.87482	0.654313	-5.92196	3.18123e-09	1.68504e-07	SLC22A6	0.382356
486.194	-3.85661	0.577581	-6.67719	2.43573e-11	2.24174e-09	SLC4A9	0.55425
270.995	-3.85319	0.826628	-4.66134	3.14159e-06	6.59553e-05	PCDH15	2.19818
13.8568	-3.85143	1.18502	-3.2501	0.00115366	0.00895745	P2RX5	1.31182
101.994	-3.8425	0.724431	-5.30416	1.13192e-07	3.77091e-06	TYRP1	0.249608
9.35891	-3.83478	1.18938	-3.22417	0.00126337	0.00962472	ODAM	2.33908
115.677	-3.83225	0.624033	-6.14109	8.19564e-10	5.35302e-08	PROZ	0.267607
239.283	-3.82739	0.677002	-5.65344	1.57269e-08	7.04157e-07	RSPO3	0.293908
89.9278	-3.81356	0.857546	-4.44706	8.70525e-06	0.000159915	LINC01098	1.33536
520.033	-3.80075	0.698636	-5.44024	5.32089e-08	1.97883e-06	ATP6V1G3	0.594176
34.0652	-3.79768	0.655996	-5.78918	7.07311e-09	3.44634e-07	IRX1	0.881391
183.885	-3.79441	0.687094	-5.5224	3.34392e-08	1.3334e-06	PLA2G4F	1.17061
52.8206	-3.79426	0.698938	-5.4286	5.67978e-08	2.08255e-06	LHX1	0.488269
246.622	-3.78591	0.624397	-6.06331	1.33349e-09	8.15441e-08	SLC5A2	0.801177
291.272	-3.7848	0.768182	-4.92696	8.35188e-07	2.10216e-05	AQP2	2.45278
57.6301	-3.77973	0.765946	-4.93473	8.02638e-07	2.02302e-05	KCNH6	0.529206
6.66442	-3.77828	1.00608	-3.75544	0.000173037	0.00195733	SOAT2	1.45965
99.3935	-3.76341	0.683536	-5.5058	3.67498e-08	1.44955e-06	ZNF804B	0.169937
1890.25	-3.76162	0.584788	-6.43245	1.25563e-10	9.94843e-09	ALB	1.01283
3.31935	-3.7549	1.39931	-2.68339	0.00728799	0.038327	PTH	0.810096
5.56053	-3.75424	1.03897	-3.61344	0.00030216	0.0030934	KIRREL2	0.220924
2845.48	-3.74655	0.580891	-6.44966	1.12104e-10	8.95996e-09	ATP6V0A4	2.65624
6.72647	-3.70446	0.828425	-4.47169	7.76051e-06	0.000144749	SOWAHA	0.258744
10.3649	-3.69105	0.938635	-3.93236	8.4116e-05	0.00107593	SLC30A8	1.29545
294.019	-3.6754	0.840218	-4.37434	1.218e-05	0.000212601	MT1H	0.801234
3.88857	-3.62226	1.13143	-3.20149	0.0013672	0.0102402	ASB4	1.87591
574.856	-3.61062	0.707631	-5.10241	3.35358e-07	9.60886e-06	SLC36A2	0.51271
65.0448	-3.60609	0.704143	-5.12125	3.03522e-07	8.80746e-06	ERVMER34-1	0.808938
12.9598	-3.59656	1.04028	-3.45731	0.000545593	0.00494152	ICAM4	5.73935
330.603	-3.59063	0.586537	-6.12174	9.25585e-10	5.93906e-08	DPEP1	0.126958
1071.01	-3.57091	0.599312	-5.95834	2.54809e-09	1.40188e-07	PIK3C2G	2.03047
6.53707	-3.56637	1.1271	-3.16419	0.00155516	0.0113586	DRC1	3.84468
3.46948	-3.56569	0.593797	-6.00489	1.91461e-09	1.11464e-07	LINC01606	0.363526
6.30011	-3.55686	0.922103	-3.85733	0.000114633	0.00138709	C2orf54	0.503471
60.2107	-3.55566	0.524189	-6.78316	1.17575e-11	1.1442e-09	PROX1	0.273242
21.3476	-3.55452	0.877355	-4.05141	5.09109e-05	0.000708206	TNNI1	1.25743
426.598	-3.54273	0.612877	-5.7805	7.44807e-09	3.60017e-07	MMP13	0.491282
31.2389	-3.53201	0.514736	-6.86179	6.80021e-12	7.04092e-10	PLIN5	0.0994954
3.4432	-3.53004	1.21921	-2.89535	0.00378731	0.0230207	WTAPP1	0.972723
33.909	-3.52601	0.750886	-4.69579	2.65572e-06	5.69771e-05	BCHE	0.50105
9.14586	-3.5194	0.932393	-3.77459	0.000160269	0.00182765	C6orf52	7.14725
221.163	-3.51423	0.605976	-5.79928	6.65986e-09	3.28007e-07	FGF9	0.769409
4.72913	-3.512	1.19428	-2.94069	0.00327478	0.0205852	KCNJ6	1.31342
10.7063	-3.4838	1.12224	-3.10432	0.00190719	0.0133109	PCDHB1	1.97548
138.388	-3.47862	0.483117	-7.20037	6.00511e-13	7.98767e-11	INPP5J	0.208834
10.641	-3.478	0.966663	-3.59795	0.000320738	0.00325435	KLRG2	0.490029
109.446	-3.47278	0.750975	-4.62437	3.75747e-06	7.69352e-05	SLC52A3	0.360477
797.525	-3.45825	0.560926	-6.16525	7.03712e-10	4.69734e-08	NRK	1.91786
40.4045	-3.45123	0.924931	-3.73134	0.000190465	0.00212284	COL2A1	5.87503
204.944	-3.44854	0.678239	-5.08455	3.68499e-07	1.04111e-05	PLCZ1	0.780471
650.796	-3.44408	0.689832	-4.99263	5.95616e-07	1.56458e-05	AFM	0.755878
5.05143	-3.44013	1.13237	-3.038	0.00238156	0.0158218	IL26	0.927881
5.18821	-3.43781	1.08178	-3.17791	0.00148339	0.0109529	FLJ22763	0.29191
11.6632	-3.43178	0.726045	-4.72667	2.28227e-06	4.99877e-05	FGFBP3	0.151251
5.22864	-3.42997	1.05294	-3.25752	0.00112391	0.0087939	SLC7A14	6.20875
7.83509	-3.42929	1.17592	-2.91625	0.00354269	0.0219168	BPI	1.98211
563.986	-3.42819	0.573639	-5.97621	2.28387e-09	1.28454e-07	F11	0.398944
4.91403	-3.41055	0.952654	-3.58005	0.000343526	0.00342829	LOH12CR2	0.68372
4.58676	-3.40923	1.23342	-2.76406	0.00570873	0.0315243	CUX2	0.32021
4.66057	-3.40604	1.25449	-2.71508	0.00662589	0.0353748	DNMT3L	1.27384
17.2934	-3.39588	0.96635	-3.51413	0.0004412	0.00418532	DLGAP2	0.748614
28.8063	-3.39057	0.619801	-5.47041	4.48984e-08	1.6905e-06	GAS1	0.0475541
744.423	-3.38911	0.631667	-5.36534	8.07948e-08	2.82596e-06	ATP6V0D2	1.43948
49.7392	-3.38896	0.762515	-4.44444	8.81201e-06	0.000161713	SLC30A2	0.586725
8.60912	-3.38474	0.568576	-5.953	2.63269e-09	1.44071e-07	RASSF10	0.0473675
34.1517	-3.36812	1.15619	-2.91313	0.00357829	0.0220966	LOC284344	2.433
32.254	-3.36777	0.894025	-3.76698	0.000165237	0.00187842	TCL6	1.09052
7.70496	-3.35638	1.30325	-2.57539	0.0100127	0.0489063	OR5P3	0.945086
6.24021	-3.35604	1.15321	-2.91017	0.0036123	0.0222547	CPA1	0.351008
48.2093	-3.35556	0.668049	-5.02292	5.08917e-07	1.36986e-05	NPAP1	0.166661
64.696	-3.35264	0.690104	-4.85816	1.18479e-06	2.85588e-05	CLDN19	0.543072
1.73052	-3.34391	1.23269	-2.71269	0.0066739	0.0355804	LYPD1	5.10225
25.237	-3.34232	0.848981	-3.93687	8.25525e-05	0.0010609	CD19	2.10081
4.46568	-3.34054	0.946844	-3.52808	0.000418588	0.00401893	PI16	0.405658
9.94675	-3.33862	1.02217	-3.26621	0.00108998	0.00857628	LINC01558	1.4946
150.798	-3.33319	0.735144	-4.53406	5.78603e-06	0.000112648	SORCS1	0.369361
11.1901	-3.33091	0.940492	-3.54167	0.000397599	0.00385806	RORB	1.00288
81.1843	-3.32076	0.963517	-3.4465	0.000567901	0.00510803	ELF5	2.00568
15.349	-3.30232	0.863569	-3.82403	0.000131286	0.0015515	LRTM1	1.08216
1197.35	-3.29093	0.444301	-7.40697	1.29214e-13	2.12132e-11	TRPM6	0.311102
363.903	-3.29028	0.543455	-6.05439	1.40955e-09	8.56208e-08	BMPR1B	0.853889
2707.92	-3.2899	0.609919	-5.39399	6.89084e-08	2.44779e-06	HPD	0.949571
21.3448	-3.28394	0.639157	-5.13792	2.77797e-07	8.19141e-06	FBXO2	0.2222
4.70062	-3.2789	1.09704	-2.98887	0.0028001	0.018088	EGFL6	7.71281
176.14	-3.27158	0.605972	-5.39889	6.7054e-08	2.39124e-06	SERPINA5	0.519975
1152.15	-3.26334	0.550504	-5.92792	3.06789e-09	1.63948e-07	ATP6V1B1	0.877939
33.6341	-3.26292	0.91733	-3.55697	0.000375154	0.00368144	PPP1R1B	0.257845
912.023	-3.26017	0.530114	-6.14995	7.75085e-10	5.08071e-08	SLC26A7	1.68434
19.0428	-3.25958	0.743325	-4.38513	1.15916e-05	0.000204287	C10orf62	0.358699
233.029	-3.2592	0.662773	-4.91751	8.76498e-07	2.17608e-05	TUBB2B	0.662773
3.07626	-3.25633	0.954411	-3.41188	0.00064517	0.00565668	SVILP1	1.12854
160.761	-3.25173	0.614404	-5.2925	1.20655e-07	3.96875e-06	ESRRB	0.296227
46.0423	-3.25075	0.930978	-3.49176	0.000479857	0.00445689	BEX1	1.17258
529.223	-3.25062	0.38561	-8.42982	3.46203e-17	1.40197e-14	DEFB1	0.0625643
105.233	-3.20526	0.836025	-3.83393	0.000126113	0.00149918	RALYL	1.78171
299.803	-3.20417	0.63515	-5.04474	4.54146e-07	1.24076e-05	DAO	0.804558
461.448	-3.2029	0.640313	-5.00208	5.67148e-07	1.50002e-05	SLC13A3	0.584055
179.197	-3.20152	1.01534	-3.15316	0.00161514	0.0116935	TDGF1	0.667391
45.6724	-3.2011	0.732752	-4.36859	1.25049e-05	0.0002173	CNKSR2	0.316288
9.52489	-3.19329	1.03718	-3.07881	0.00207827	0.014227	SULT2B1	0.619178
17.574	-3.17442	0.748964	-4.23841	2.25106e-05	0.000355758	CLDN11	0.712845
29.0543	-3.17283	0.679781	-4.66743	3.04998e-06	6.41798e-05	PAK6	1.4558
31.194	-3.16548	0.514595	-6.15141	7.67954e-10	5.07044e-08	PCSK1N	0.277961
2.68053	-3.16442	1.14861	-2.75501	0.00586905	0.032195	LOC148709	14.9365
158.981	-3.16221	0.433334	-7.29741	2.93364e-13	4.30578e-11	FAM151A	0.286435
3.73227	-3.16069	1.19961	-2.63476	0.00841968	0.0427268	HIST1H2APS1	0.75414
2.76785	-3.15516	0.81674	-3.86312	0.000111947	0.0013591	LOC729658	0.0589073
138.971	-3.15415	0.644999	-4.89015	1.00757e-06	2.47118e-05	PNPLA3	0.222561
6.16027	-3.15267	0.949511	-3.32031	0.000899172	0.00737983	C5orf38	1.82769
53.5494	-3.15031	1.14845	-2.74309	0.00608643	0.0331479	SLC7A13	1.16286
16.19	-3.13254	1.03688	-3.02112	0.00251839	0.0165737	PRSS22	0.418168
241.932	-3.1322	0.941056	-3.32839	0.000873506	0.00720874	PSG4	0.387138
44.2902	-3.12777	0.61869	-5.05547	4.29322e-07	1.18359e-05	EPN3	0.675072
28.262	-3.12635	0.931564	-3.35603	0.000790712	0.00665857	ETNPPL	0.30512
14.8756	-3.11694	0.768919	-4.05367	5.0421e-05	0.000701927	GPC5	0.58537
120.136	-3.11585	0.602436	-5.17209	2.31493e-07	6.99586e-06	LRRC2	1.62121
352.247	-3.11306	0.696157	-4.47179	7.75688e-06	0.000144749	DMRT2	2.01285
3.93254	-3.11091	0.958656	-3.24508	0.00117419	0.009082	NUDT11	1.36038
15.4654	-3.1096	0.858385	-3.62262	0.000291637	0.00300994	CPNE4	0.381673
128.411	-3.10224	0.69935	-4.43589	9.16945e-06	0.000166761	CCBE1	1.06518
115.006	-3.09072	0.582584	-5.30519	1.12553e-07	3.75651e-06	COL4A6	0.401442
33.1591	-3.08445	0.94742	-3.25563	0.00113142	0.00883746	OR2T34	1.4712
10.0164	-3.08255	0.876617	-3.51642	0.000437412	0.00416238	PPP1R1C	0.570639
187.64	-3.08245	0.59757	-5.1583	2.49202e-07	7.45684e-06	EPB41L4B	1.70314
168.63	-3.08162	0.539985	-5.70687	1.15074e-08	5.22942e-07	CYP27B1	0.378288
6.44449	-3.07686	1.19061	-2.58428	0.00975828	0.0479701	CLCN1	0.115439
5.6223	-3.0768	0.737455	-4.17219	3.01684e-05	0.000455098	TGFBR3L	0.358971
7.1327	-3.0711	0.990177	-3.10157	0.00192499	0.0133889	ZIM2	1.33837
70.3655	-3.05827	0.742946	-4.11641	3.84816e-05	0.00056145	DNER	0.615431
32.4645	-3.0495	0.823033	-3.7052	0.000211224	0.00230487	SMOC1	0.271962
14.1959	-3.04895	0.911881	-3.34359	0.000827029	0.00690098	OR2T29	1.79333
5.90776	-3.0417	0.591004	-5.14667	2.6515e-07	7.84387e-06	LINC00645	0.204184
495.512	-3.02213	0.480781	-6.28588	3.26005e-10	2.33889e-08	SFRP1	1.10025
107.066	-3.01743	0.716751	-4.20987	2.55515e-05	0.000395604	INSRR	1.58253
63.1548	-3.00558	0.966094	-3.11106	0.00186415	0.0130705	ROS1	0.509552
3.95703	-3.00245	1.09582	-2.73992	0.00614537	0.0333749	GPR27	6.01441
21.1395	-2.99856	0.880141	-3.4069	0.000657046	0.00573339	PNPLA1	0.631045
693.177	-2.99835	0.431087	-6.95532	3.51766e-12	3.90868e-10	GATA3	0.502489
113.293	-2.99493	0.850935	-3.51958	0.000432235	0.00412388	CR2	1.01856
13.7816	-2.98816	1.16172	-2.57219	0.0101057	0.0492003	DGKK	2.3001
38.0234	-2.98395	0.737472	-4.04618	5.20592e-05	0.000720331	MAPK4	0.353715
12.6323	-2.97684	0.85361	-3.48736	0.000487815	0.00452389	KCNK10	0.208084
3.03683	-2.97352	0.598768	-4.96606	6.83266e-07	1.77367e-05	LOC101929633	0.132278
125.179	-2.96649	0.437368	-6.78259	1.18043e-11	1.1442e-09	NAGS	0.0341186
30.2684	-2.96445	0.697494	-4.25014	2.13633e-05	0.000340597	SLC22A13	0.619598
62.5924	-2.96219	0.828982	-3.57328	0.000352531	0.00350091	POU2AF1	0.996794
565.546	-2.95613	0.711024	-4.15757	3.21656e-05	0.000479276	SCNN1G	0.992192
4.38738	-2.95349	1.1005	-2.68377	0.00727962	0.0383068	TAS2R9	0.249701
13.8393	-2.9398	0.746123	-3.94011	8.14454e-05	0.00104889	PDPN	0.307569
14.5676	-2.92563	0.837654	-3.49265	0.000478252	0.00444487	C22orf15	0.586366
222.4	-2.92551	0.688791	-4.24731	2.16353e-05	0.000344332	SLC9A2	1.73855
566.556	-2.92521	0.469699	-6.22785	4.72872e-10	3.26407e-08	CLIC5	0.439028
25.494	-2.92516	0.648015	-4.51402	6.36093e-06	0.000122016	SHC3	0.155282
259.631	-2.92411	0.573795	-5.0961	3.46726e-07	9.91896e-06	PRODH2	0.393542
13.2164	-2.92045	0.872211	-3.34833	0.000812992	0.00681783	HRASLS2	0.667324
52.9601	-2.91947	0.833207	-3.5039	0.000458502	0.00431129	CSMD3	0.965851
251.09	-2.91759	0.486387	-5.9985	1.99146e-09	1.14481e-07	SLC47A2	0.408883
95.6865	-2.91754	0.561499	-5.19598	2.03641e-07	6.24739e-06	GRIK5	1.07883
6.54823	-2.91685	0.627939	-4.64512	3.39879e-06	7.0462e-05	LOC284578	0.146413
34.7645	-2.90394	1.00112	-2.90071	0.00372323	0.0227222	OR7E12P	1.7112
18.3451	-2.90383	1.04528	-2.77805	0.0054687	0.0305694	NXPH2	1.3972
25.8677	-2.89561	1.00076	-2.89342	0.00381072	0.0231322	KLK7	1.16277
20.1779	-2.88543	0.760658	-3.79334	0.000148637	0.00171975	LSAMP	0.195683
38.0163	-2.88355	0.757246	-3.80794	0.000140128	0.00163696	SYT10	0.20554
723.928	-2.88343	0.6075	-4.74639	2.07084e-06	4.60206e-05	HMGCS2	0.312222
6810.15	-2.88151	0.473588	-6.08442	1.16912e-09	7.24656e-08	SCN3A	0.699187
1218.35	-2.87758	0.59958	-4.79932	1.59204e-06	3.66773e-05	CASR	1.91428
748.34	-2.86959	0.409427	-7.0088	2.40375e-12	2.76536e-10	RANBP3L	0.426732
97.5063	-2.86783	0.66551	-4.30923	1.63826e-05	0.000272391	MTTP	0.213853
34.2777	-2.86555	0.65255	-4.39131	1.12668e-05	0.000200307	PACRG	0.121158
398.632	-2.86352	0.411936	-6.95139	3.61703e-12	3.99474e-10	MFSD4	0.374611
13.9546	-2.86053	0.98781	-2.89583	0.00378161	0.0229938	KIF1A	1.18207
3304.3	-2.8584	0.534401	-5.3488	8.85393e-08	3.03851e-06	PAH	0.631644
44.2597	-2.85779	0.661148	-4.32247	1.54291e-05	0.000257477	CHD5	0.608861
734.636	-2.85587	0.373697	-7.6422	2.13541e-14	4.39255e-12	HSD11B2	0.282819
7.22141	-2.85212	0.912359	-3.12609	0.00177149	0.0125366	CHAC1	0.15271
38.2666	-2.84804	0.972226	-2.9294	0.0033962	0.0212239	AMPD1	0.151821
53.7183	-2.8476	0.542273	-5.25122	1.51094e-07	4.82203e-06	REEP6	0.208568
4259.87	-2.84337	0.399014	-7.12599	1.03337e-12	1.28981e-10	PTH1R	1.23366
12.0137	-2.83603	0.789955	-3.59012	0.000330525	0.00332588	WSCD2	0.187805
431.958	-2.83183	0.33654	-8.41457	3.94349e-17	1.52898e-14	ACSF2	0.180272
1277.53	-2.82948	0.392718	-7.20485	5.81072e-13	7.78593e-11	SPTBN2	0.672413
101.686	-2.82199	0.558579	-5.0521	4.36989e-07	1.20291e-05	NOS1	0.18534
164.824	-2.81731	0.514721	-5.47348	4.41295e-08	1.68192e-06	STAP1	1.22167
14.6564	-2.81686	0.661283	-4.25968	2.04718e-05	0.000328598	NPM2	0.258474
204.255	-2.80922	0.486708	-5.77187	7.83944e-09	3.74956e-07	B4GALNT3	0.284235
14.6329	-2.80498	0.96747	-2.89929	0.00374007	0.0228097	NDST4	0.890286
157.612	-2.80236	0.647652	-4.32696	1.51183e-05	0.000253684	F12	0.555748
170.966	-2.79964	0.499283	-5.60733	2.05468e-08	8.83075e-07	PRDM16	0.692423
220.888	-2.79258	0.525048	-5.31872	1.045e-07	3.51348e-06	HECW1	0.692156
20.3694	-2.7887	0.830451	-3.35805	0.000784942	0.00661916	KLK6	0.655975
5.06546	-2.7886	1.06548	-2.61723	0.00886465	0.0443793	LAMP5	1.13195
9.75778	-2.78438	0.751063	-3.70725	0.000209525	0.00229045	ADGB	19.1104
35.9216	-2.77836	0.723986	-3.83759	0.000124247	0.00148178	FRMD1	0.225021
58.5151	-2.77724	1.08016	-2.57113	0.0101367	0.0492971	MTNR1A	0.417447
8.03722	-2.77685	0.811035	-3.42384	0.000617427	0.00546449	P2RX6	0.227253
7.49239	-2.77103	0.922817	-3.00279	0.00267514	0.017454	LCA10	0.409458
19.34	-2.76848	0.62368	-4.43894	9.04039e-06	0.000164743	KCNH3	1.41869
33.4224	-2.76421	0.786175	-3.51602	0.000438063	0.00416566	PCP4	0.413632
18.7014	-2.76324	0.809717	-3.4126	0.000643472	0.00564836	ANKRD34B	0.262167
84.9218	-2.75835	0.57039	-4.83589	1.32548e-06	3.12071e-05	S100A2	0.280667
295.976	-2.75171	0.490218	-5.61323	1.98579e-08	8.57512e-07	CLNK	0.931978
15.2084	-2.74661	1.06427	-2.58074	0.00985874	0.0483336	GREM1	0.285725
44.1727	-2.74581	0.736251	-3.72944	0.000191905	0.00213497	TNNC1	0.512176
5.75011	-2.74466	1.04686	-2.62181	0.00874643	0.0440358	PKD2L1	1.82687
8.24792	-2.74322	0.807726	-3.39623	0.000683219	0.0059372	CLDN34	0.378612
294.034	-2.7326	0.743116	-3.67723	0.000235785	0.00253045	TFAP2B	0.590787
13.0288	-2.73145	0.924761	-2.95368	0.00314008	0.0199101	OSR1	0.313217
9.65239	-2.73131	0.924199	-2.95533	0.00312337	0.0198179	DACH2	0.0939857
5.05931	-2.72973	0.86195	-3.16692	0.00154064	0.0112846	SLC25A53	1.99907
1430.16	-2.72622	0.428061	-6.36877	1.90546e-10	1.4468e-08	FREM1	0.595303
15.8556	-2.71991	0.84486	-3.21936	0.00128476	0.00975099	ANKRD2	0.547189
718.823	-2.71723	0.632224	-4.29789	1.72429e-05	0.000284617	PAPPA2	0.789072
10.1289	-2.71644	0.851294	-3.19095	0.00141806	0.0105432	ERICH4	7.41078
377.724	-2.7146	0.540483	-5.02255	5.09905e-07	1.3705e-05	ACPP	1.54331
94.1402	-2.7108	0.490939	-5.52165	3.35823e-08	1.33618e-06	PTGDS	0.241198
12.5743	-2.70883	1.04859	-2.58331	0.00978579	0.0480794	CNTFR	0.969197
21.139	-2.70849	0.955674	-2.83412	0.0045952	0.0268367	OR2A25	4.47931
17.5008	-2.70796	0.941559	-2.87604	0.00402701	0.0241634	PI15	0.575071
42.7211	-2.69889	0.756513	-3.56754	0.000360355	0.00356389	TDRD1	3.84848
69.8327	-2.69331	0.604992	-4.45181	8.51481e-06	0.000156733	GRIK2	0.346274
283.784	-2.68121	0.477114	-5.61965	1.91346e-08	8.2824e-07	TCF21	0.742921
5.98121	-2.67824	1.03487	-2.588	0.00965356	0.0476223	IL5RA	0.218106
60.5197	-2.67562	0.73206	-3.65492	0.000257261	0.00272721	C15orf59	0.84551
2.44735	-2.67309	0.691357	-3.86645	0.000110433	0.0013434	ADRB1	13.9661
31.1197	-2.67286	0.809447	-3.30208	0.000959694	0.00776577	SLC6A17	2.61675
81.3832	-2.66615	0.569359	-4.68272	2.8309e-06	6.02657e-05	HOXA-AS3	0.586029
21.5195	-2.66373	0.757618	-3.51593	0.000438214	0.00416566	ACVR1C	0.525161
74.9428	-2.663	0.768761	-3.46401	0.000532181	0.00484655	SVOPL	1.76312
71.7254	-2.65684	0.756546	-3.5118	0.000445078	0.00421033	FAM3B	0.530716
634.174	-2.651	0.667918	-3.96904	7.21614e-05	0.000948771	TCEAL2	0.948466
338.474	-2.6436	0.597838	-4.42193	9.78247e-06	0.000176851	UNC13C	1.10404
22.8464	-2.64305	0.909798	-2.90509	0.00367146	0.0225118	MYBPH	0.807707
68.0503	-2.6417	0.639513	-4.13079	3.61517e-05	0.000531713	TRPV6	0.515234
25.2011	-2.63967	0.948866	-2.78193	0.00540375	0.030253	TRPM1	1.84503
5.99443	-2.6346	0.83048	-3.17238	0.00151193	0.0111186	FAM132B	0.270424
222.953	-2.63071	0.790396	-3.32834	0.00087364	0.00720874	HEPACAM2	1.1386
646.979	-2.62941	0.470298	-5.59096	2.2582e-08	9.52574e-07	CHL1	1.35243
13.2662	-2.62762	0.891628	-2.947	0.00320878	0.0202569	TMPRSS13	0.258513
306.033	-2.62451	0.593587	-4.42144	9.80447e-06	0.000177073	SCN7A	0.786266
259.767	-2.62173	0.530176	-4.94503	7.61321e-07	1.93494e-05	PIPOX	0.379126
22.6054	-2.62064	0.708638	-3.69813	0.000217193	0.00235449	HIST1H1A	0.92804
97.3965	-2.61671	0.700535	-3.7353	0.000187489	0.00209608	NTNG1	0.797219
1010.82	-2.61645	0.330489	-7.91689	2.43533e-15	6.16374e-13	OGDHL	0.212748
18.3682	-2.61172	0.748422	-3.48964	0.000483671	0.00449003	MYCN	0.23475
10.0196	-2.61055	1.0165	-2.56817	0.0102237	0.0496028	APOH	0.713575
95.0187	-2.60734	0.64718	-4.02877	5.60706e-05	0.000766522	ZYG11A	0.36998
3164.13	-2.60301	0.397851	-6.54268	6.04254e-11	5.19337e-09	PALM3	0.323945
40.6364	-2.60026	0.676889	-3.84149	0.000122291	0.00146227	PFKFB1	0.47815
17.579	-2.58529	0.636738	-4.0602	4.903e-05	0.000688877	FAM222A	1.03314
66.8881	-2.58205	0.711842	-3.62729	0.000286416	0.00297399	CHODL	1.1911
36.9941	-2.57944	0.568395	-4.53811	5.67618e-06	0.000111223	NRTN	0.231485
7.37873	-2.57307	0.951778	-2.70343	0.00686275	0.0363969	TNFRSF13B	1.95646
143.526	-2.57249	0.846836	-3.03776	0.0023834	0.0158283	RGS7	0.790695
12.5982	-2.56979	0.89113	-2.88375	0.00392975	0.0237282	CAMK2A	1.38695
759.005	-2.5696	0.540943	-4.75022	2.03198e-06	4.52122e-05	SLC26A4	0.491597
51.1236	-2.56748	0.708646	-3.62308	0.000291113	0.00300735	FAM131C	0.179629
546.293	-2.56575	0.510319	-5.02774	4.96299e-07	1.33986e-05	CNTN1	0.957407
566.69	-2.56419	0.35523	-7.21839	5.26058e-13	7.154e-11	SLC7A8	0.330545
6.73549	-2.56396	0.952737	-2.69116	0.00712049	0.0376002	B3GAT1	2.56863
22.9716	-2.56343	0.690874	-3.71042	0.000206918	0.00226739	KCNH7	0.233907
8.74551	-2.56123	0.958586	-2.67189	0.0075426	0.0393385	C2orf48	1.70245
404.232	-2.55563	0.361574	-7.06806	1.5711e-12	1.88356e-10	ESRRG	0.0835127
7.59593	-2.5534	0.909594	-2.80719	0.00499763	0.0285022	CPEB1	5.94595
137.552	-2.55244	0.435708	-5.85814	4.68092e-09	2.38937e-07	FGF1	1.01634
244.424	-2.54902	0.445196	-5.72562	1.03058e-08	4.74248e-07	CHAD	1.1643
19.9723	-2.52399	0.770405	-3.27619	0.00105218	0.00834836	SALL3	0.25625
701.747	-2.52236	0.540483	-4.66686	3.05835e-06	6.42819e-05	SLC22A12	0.117784
26.3882	-2.5171	0.682268	-3.68932	0.000224855	0.00242457	CAMK2B	1.55891
10.5382	-2.51676	0.937829	-2.6836	0.00728339	0.0383156	CPN2	8.98819
170.217	-2.51655	0.480028	-5.2425	1.58419e-07	5.03817e-06	FAM169A	1.30688
15.7161	-2.51329	0.714412	-3.51798	0.000434839	0.00414222	SIX4	0.209053
354.595	-2.51023	0.595924	-4.21234	2.5274e-05	0.000391972	AZGP1	0.193049
89.1752	-2.50918	0.680243	-3.68866	0.00022544	0.00242944	APOD	0.503689
4.88241	-2.49529	0.750954	-3.32283	0.000891082	0.00732344	SHISA2	0.268603
960.087	-2.49146	0.469136	-5.31074	1.09182e-07	3.65741e-06	SMIM24	1.16224
12.4514	-2.48231	0.705073	-3.52065	0.000430497	0.00411161	KCNH1	0.127218
14.3471	-2.4757	0.926964	-2.67076	0.00756793	0.039403	MIR181B2	1.09288
70.9755	-2.46803	0.523922	-4.71068	2.46894e-06	5.35613e-05	SLC2A12	0.233331
2527.19	-2.46021	0.313548	-7.84636	4.28301e-15	1.04066e-12	WNK4	0.0656643
67.4086	-2.45847	0.402283	-6.11128	9.88357e-10	6.27555e-08	TMEM72	0.090832
170.461	-2.45418	0.43878	-5.59318	2.22947e-08	9.42639e-07	PPP2R2B	0.282472
5.6349	-2.44712	0.953632	-2.5661	0.0102849	0.0498463	KLHL35	0.772276
2.49927	-2.44678	0.792808	-3.08622	0.00202719	0.0139427	LINC00678	1.36778
78.2934	-2.44468	0.586604	-4.16751	3.07942e-05	0.000461863	STRA6	0.0940889
14.4411	-2.43967	0.932492	-2.61629	0.00888899	0.0444645	DGAT2	1.79329
138.728	-2.4376	0.697876	-3.49288	0.000477841	0.00444487	CHRDL1	0.734593
55.8445	-2.43257	0.672454	-3.61745	0.000297522	0.00306061	ZNF492	3.58399
360.37	-2.42372	0.470287	-5.15371	2.55378e-07	7.60418e-06	C14orf37	1.61982
21.4889	-2.42131	0.647984	-3.73669	0.000186461	0.00208715	EMBP1	1.00297
193.309	-2.40743	0.451416	-5.33306	9.65707e-08	3.3017e-06	TYRO3	0.688523
66.1966	-2.4036	0.642489	-3.74107	0.000183236	0.00205864	RIMBP2	1.17596
4.47312	-2.40048	0.721816	-3.32561	0.000882242	0.00726812	LOC100506688	0.708303
71.9084	-2.39861	0.743859	-3.22456	0.00126169	0.00961594	VWA5B1	0.970764
71.1929	-2.3982	0.640928	-3.74176	0.000182737	0.0020543	SYT7	0.923971
197.361	-2.39409	0.659911	-3.6279	0.000285737	0.00297063	CFTR	0.500655
19.718	-2.39126	0.424657	-5.63105	1.79111e-08	7.86491e-07	LOC100130691	0.0991819
81.8202	-2.38823	0.476236	-5.01481	5.3085e-07	1.4226e-05	CYP4A22	0.0180802
27.4461	-2.38758	0.839603	-2.8437	0.00445931	0.0262305	FSTL4	0.250854
414.303	-2.38549	0.483385	-4.93497	8.01629e-07	2.02302e-05	MIOX	0.132398
2.47618	-2.38528	0.716166	-3.33062	0.000866525	0.00717106	CBR3-AS1	0.208434
583.985	-2.38494	0.504876	-4.72381	2.31467e-06	5.06365e-05	FTCD	0.0786657
22.2473	-2.38165	0.587074	-4.05682	4.97449e-05	0.000696772	DUSP2	0.15653
485.091	-2.38047	0.421466	-5.64807	1.62263e-08	7.23109e-07	HSPA2	0.542697
2524.91	-2.37622	0.558747	-4.25276	2.11148e-05	0.000337226	SCN2A	1.79996
27.2821	-2.36649	0.879361	-2.69115	0.00712059	0.0376002	STON1-GTF2A1L	0.165139
73.4732	-2.36034	0.572699	-4.12143	3.76521e-05	0.000551112	DUSP15	1.11904
53.595	-2.34835	0.468359	-5.01399	5.33114e-07	1.42657e-05	AGBL4	0.0559579
44.7873	-2.34819	0.795972	-2.9501	0.00317673	0.0201145	SLC35G5	0.840423
79.2476	-2.34772	0.610033	-3.84851	0.000118839	0.0014285	ADAMTS19	0.585826
8381.96	-2.3474	0.421916	-5.56367	2.64157e-08	1.09403e-06	C7	0.381596
17.328	-2.34729	0.701472	-3.34623	0.000819188	0.00685717	CCDC64B	0.0357005
11.075	-2.347	0.701475	-3.34581	0.000820437	0.0068619	RPEL1	0.269602
4.8817	-2.34572	0.902357	-2.59954	0.00933477	0.0464014	HCN1	60.4259
361.523	-2.32656	0.446674	-5.20864	1.90234e-07	5.93602e-06	C1orf168	0.711409
38.0776	-2.32511	0.540839	-4.29908	1.7151e-05	0.000283356	ADGRG5	0.309778
282.434	-2.32218	0.731787	-3.1733	0.00150718	0.0110935	NEFM	1.09115
1387.77	-2.31821	0.606323	-3.82339	0.000131629	0.00155354	KCNJ1	1.77769
36.4886	-2.31775	0.684639	-3.38537	0.000710829	0.00612435	SH3GL2	0.359319
876.361	-2.30984	0.512726	-4.50501	6.63702e-06	0.000126381	ADGRV1	0.693654
243.846	-2.30552	0.528514	-4.36227	1.28719e-05	0.000222126	CYP17A1	0.792604
19.3879	-2.30522	0.769935	-2.99405	0.00275301	0.0178662	SNORD4B	0.119841
197.152	-2.30204	0.753339	-3.05579	0.00224468	0.0150773	CHGB	1.8344
1684.03	-2.29633	0.554279	-4.14291	3.4293e-05	0.000507242	ERBB4	1.00938
76.9922	-2.29628	0.82952	-2.76821	0.00563656	0.0312348	SYT14	4.39864
735.8	-2.29249	0.332974	-6.8849	5.78279e-12	6.05631e-10	ABAT	0.0490596
2634.09	-2.29029	0.41641	-5.5001	3.7958e-08	1.47486e-06	DCN	0.419881
9.32684	-2.28965	0.534853	-4.2809	1.86139e-05	0.000302319	FNDC9	0.191895
276.413	-2.28729	0.395586	-5.78202	7.38085e-09	3.57716e-07	GPC3	0.195961
25.0621	-2.28488	0.797573	-2.8648	0.00417276	0.0248985	MROH2B	0.380239
226.384	-2.2845	0.664909	-3.4358	0.000590799	0.00528011	FAM83B	1.38708
56.6533	-2.27773	0.454948	-5.00657	5.54075e-07	1.47185e-05	CORO2B	0.171712
30.6602	-2.27669	0.701148	-3.24709	0.00116593	0.00903695	CRIP3	0.271671
10.5642	-2.27606	0.849523	-2.67922	0.00737929	0.0386861	DDX25	0.482159
436.328	-2.27531	0.467931	-4.86248	1.15921e-06	2.80536e-05	AGMAT	0.0692357
4.81175	-2.27488	0.77574	-2.93253	0.00336213	0.0210544	SNORA70F	0.489437
3.02049	-2.27287	0.876831	-2.59215	0.00953793	0.047154	SNORD75	5.20164
73.0174	-2.26427	0.390074	-5.80471	6.44785e-09	3.21916e-07	TMEM101	0.11587
131.438	-2.26063	0.659158	-3.42957	0.000604533	0.00537385	CDH9	0.209549
1690.83	-2.25703	0.667186	-3.3829	0.000717237	0.00615648	PLG	0.836051
29.329	-2.25611	0.79023	-2.855	0.00430368	0.0255209	KDM4D	0.271639
171.857	-2.25363	0.516008	-4.36744	1.2571e-05	0.000217965	CA8	0.586076
26.8849	-2.25341	0.64217	-3.50906	0.000449701	0.00423947	DNAJC12	0.0849973
22.5654	-2.24318	0.791484	-2.83415	0.00459484	0.0268367	ARMC4	0.31586
103.467	-2.2429	0.494672	-4.53411	5.78476e-06	0.000112648	EMX1	0.176399
68.2268	-2.24194	0.430351	-5.20956	1.89288e-07	5.91664e-06	TJP3	0.16863
216.707	-2.23968	0.492986	-4.54309	5.54366e-06	0.00010886	SLC4A11	0.406241
13.1001	-2.23906	0.715441	-3.12963	0.00175028	0.0124175	DNAAF3	1.96534
7400.32	-2.23774	0.295999	-7.55994	4.03249e-14	7.73517e-12	ASS1	0.084526
833.856	-2.23568	0.376177	-5.94317	2.79559e-09	1.51619e-07	COL7A1	0.0768667
46.4892	-2.23496	0.699638	-3.19445	0.00140098	0.0104375	DHRS4L1	3.07786
75.8592	-2.23474	0.511794	-4.36648	1.26265e-05	0.00021872	ACSL6	0.636641
101.555	-2.2318	0.438988	-5.08396	3.69643e-07	1.04273e-05	ENOX1	0.0427045
42.9237	-2.22815	0.61253	-3.63762	0.000275172	0.00288353	CPNE6	0.42269
10.6832	-2.22698	0.831127	-2.67947	0.00737389	0.0386689	FOXI2	1.39213
16.781	-2.22573	0.8452	-2.63337	0.00845417	0.0428899	LOC392364	0.175158
9.6813	-2.2248	0.699098	-3.18239	0.00146065	0.0108113	ACTRT3	0.481042
13.5299	-2.22442	0.42422	-5.24355	1.5752e-07	5.01834e-06	SMIM5	0.164103
1398.97	-2.22353	0.378365	-5.87668	4.18577e-09	2.16083e-07	PTPRO	0.286244
101.404	-2.21987	0.725291	-3.06066	0.00220848	0.0149112	MMP3	0.623139
116.668	-2.21469	0.560498	-3.95129	7.77323e-05	0.00100891	DNAI1	0.694681
53.8602	-2.21349	0.449356	-4.92591	8.39665e-07	2.11051e-05	PLCXD3	0.723796
292.23	-2.20182	0.445698	-4.94015	7.80614e-07	1.97846e-05	CCDC181	1.49484
282.621	-2.19884	0.606984	-3.62257	0.000291694	0.00300994	GRHL2	0.790438
45.7543	-2.19796	0.523209	-4.20092	2.65831e-05	0.000408108	ABHD17C	1.10547
20.868	-2.19443	0.817808	-2.68331	0.00728976	0.038327	MIR548F2	0.223859
1664.29	-2.19428	0.418681	-5.24094	1.59762e-07	5.07203e-06	PDGFRA	0.154009
15.0728	-2.18438	0.647683	-3.37261	0.000744595	0.00634905	MORN3	2.0556
66.1938	-2.18364	0.624212	-3.49824	0.000468343	0.00437448	IGSF11	0.384861
9.81318	-2.18207	0.786158	-2.77561	0.0055098	0.0307049	C8orf76	0.969862
747.217	-2.18149	0.571534	-3.81691	0.000135134	0.00158874	REN	0.142851
100.953	-2.17413	0.728956	-2.98252	0.00285886	0.0183958	FOLH1B	1.09024
907.066	-2.16502	0.486191	-4.45303	8.46673e-06	0.000156163	TFCP2L1	1.69513
43.479	-2.15597	0.566957	-3.8027	0.000143129	0.00166661	GRIP2	0.0647662
838.75	-2.15394	0.358744	-6.0041	1.924e-09	1.11464e-07	GPAT3	0.631582
34.5411	-2.15286	0.709451	-3.03454	0.002409	0.0159518	LOC100286922	0.438135
357.839	-2.14976	0.41358	-5.19794	2.01511e-07	6.21536e-06	MAL	0.704077
89.1717	-2.14588	0.621102	-3.45496	0.000550383	0.00497995	DLGAP1	0.333324
253.771	-2.14376	0.429693	-4.98905	6.06758e-07	1.58636e-05	SORD	0.295076
31.4925	-2.141	0.812254	-2.63587	0.00839218	0.0426305	ASB15	0.24696
466.43	-2.13918	0.434599	-4.9222	8.55767e-07	2.14212e-05	MT1F	0.158448
433.417	-2.13618	0.497069	-4.29755	1.72699e-05	0.000284806	HAO2	0.158776
71.3551	-2.13565	0.746884	-2.85941	0.00424428	0.0252425	MT1L	0.541968
215.808	-2.13262	0.509645	-4.18452	2.85769e-05	0.000435051	HFM1	2.64469
100.282	-2.13195	0.613769	-3.47354	0.000513634	0.00471065	RGS22	0.70799
487.52	-2.13014	0.650585	-3.2742	0.00105963	0.0083966	ADGRF1	1.59256
92.2186	-2.12975	0.538128	-3.9577	7.56738e-05	0.000987825	OVCH2	0.22035
50.0567	-2.12676	0.658594	-3.22924	0.0012412	0.00948761	WDR49	0.250666
184.069	-2.12546	0.798629	-2.66138	0.00778204	0.0402761	GABRA2	2.35949
422.606	-2.11635	0.375325	-5.63872	1.71323e-08	7.57772e-07	DACH1	0.0860625
144.453	-2.10925	0.536559	-3.93106	8.45728e-05	0.00108076	LAMB4	1.22811
18.7126	-2.10818	0.801672	-2.62973	0.00854522	0.0432074	HPSE2	0.174735
5.21754	-2.10767	0.815061	-2.5859	0.00971252	0.0478129	GNB3	0.204587
262.335	-2.10604	0.467135	-4.50842	6.53133e-06	0.000124759	GPD1	0.1182
240.632	-2.10465	0.40491	-5.19783	2.01632e-07	6.21536e-06	ETNK2	0.0866587
121.213	-2.09891	0.440354	-4.76641	1.8754e-06	4.22439e-05	NOS1AP	0.656985
97.4337	-2.09833	0.440911	-4.75909	1.94467e-06	4.35888e-05	SUSD2	0.0553756
426.451	-2.09535	0.363712	-5.76102	8.36075e-09	3.9471e-07	ALDH4A1	0.184813
148.205	-2.095	0.536674	-3.90368	9.47418e-05	0.0011915	STK32A	1.36682
84.0388	-2.09487	0.564375	-3.71185	0.000205753	0.00225597	SYT1	0.235723
194.186	-2.08953	0.573717	-3.6421	0.000270421	0.00284355	CNTN3	0.330582
385.88	-2.08756	0.445981	-4.68082	2.85731e-06	6.06063e-05	PLIN4	1.73952
44.8409	-2.07735	0.65941	-3.15031	0.00163097	0.0117708	TCEAL7	0.423143
12.8649	-2.07693	0.725707	-2.86195	0.00421047	0.0250579	CBLC	0.162437
54.1253	-2.07156	0.552961	-3.74631	0.000179453	0.00202112	RASL11B	0.458967
102.741	-2.06993	0.439403	-4.71078	2.46772e-06	5.35613e-05	GPT2	0.0861841
139.377	-2.06219	0.413171	-4.99113	6.00263e-07	1.57164e-05	AP1M2	0.19585
11.6389	-2.06122	0.634171	-3.25025	0.00115302	0.00895632	PRRG2	0.159691
146.544	-2.06065	0.557671	-3.69509	0.000219805	0.0023773	NLRP2	0.357758
1085.17	-2.06042	0.371069	-5.55267	2.81334e-08	1.14181e-06	AQP3	0.83664
137.525	-2.06038	0.654238	-3.14929	0.00163669	0.011798	PPP1R1A	0.710424
450.355	-2.05789	0.558309	-3.68594	0.000227861	0.00245258	PSAT1	0.815789
19.3373	-2.05782	0.700127	-2.9392	0.00329056	0.0206772	TTLL9	0.968788
164.987	-2.05716	0.728368	-2.82434	0.00473775	0.0274257	TSPAN8	0.325012
2.02185	-2.05555	0.679519	-3.02501	0.00248625	0.0163918	TRNP1	0.171206
165.45	-2.05332	0.403329	-5.09094	3.56292e-07	1.01607e-05	ILDR1	0.118064
471.765	-2.04728	0.377825	-5.4186	6.00687e-08	2.17621e-06	MAGI2	0.597985
58.4768	-2.04559	0.694957	-2.94348	0.00324544	0.0204148	KIF5A	0.80601
152.994	-2.03463	0.333231	-6.10575	1.02316e-09	6.42066e-08	SFXN2	0.258389
30.7718	-2.03258	0.591133	-3.43845	0.000585045	0.00523638	CRABP2	0.42867
7.16879	-2.03243	0.748588	-2.71501	0.00662731	0.0353748	ASIP	0.174745
54.0831	-2.03156	0.606763	-3.34819	0.000813409	0.0068182	DNAJB3	0.178153
1916.92	-2.02789	0.518315	-3.91246	9.13616e-05	0.00115376	PCK1	0.246029
1756.92	-2.02786	0.456459	-4.4426	8.88775e-06	0.000162939	ADH1B	0.372615
54.9661	-2.02705	0.503505	-4.02588	5.67617e-05	0.000774807	EYA2	0.0994339
3.69488	-2.02555	0.710875	-2.84937	0.00438053	0.0258924	SRGAP2-AS1	8.56129
223.663	-2.0255	0.39688	-5.10355	3.33343e-07	9.56615e-06	CACNA2D3	0.0914034
1717.91	-2.02475	0.270435	-7.487	7.04666e-14	1.23472e-11	ALDH6A1	0.0668151
822.628	-2.01851	0.410977	-4.91149	9.03883e-07	2.23797e-05	PTGER3	0.135838
4064.22	-2.01526	0.228834	-8.80662	1.28978e-18	7.1223e-16	COL4A4	0.346609
32.6325	-2.0117	0.583208	-3.44938	0.000561885	0.00507144	ADAMTS15	0.28197
37.9091	-2.01167	0.626769	-3.20959	0.00132922	0.0100341	OR10AD1	0.261848
372.864	-2.0097	0.475868	-4.22324	2.40812e-05	0.000375713	TOX3	0.251547
14.9148	-2.00846	0.443564	-4.528	5.95449e-06	0.000115312	TMEM30B	0.383481
259.829	-2.00715	0.473568	-4.23836	2.2516e-05	0.000355758	GIF	4.57958
134.222	-2.00598	0.414717	-4.83698	1.31828e-06	3.10776e-05	DIO1	0.0529272
142.899	-2.00395	0.416189	-4.815	1.472e-06	3.4171e-05	SLC16A5	0.113642
15.079	-1.99623	0.575197	-3.47052	0.000519442	0.00474952	THAP7-AS1	0.596873
639.337	-1.99546	0.323368	-6.17087	6.79152e-10	4.55007e-08	MPP7	0.171874
808.033	-1.99521	0.367443	-5.42999	5.63557e-08	2.07051e-06	FBP1	0.140828
32.3061	-1.99488	0.592712	-3.36568	0.00076355	0.00648075	CCDC62	0.187211
338.761	-1.99311	0.624065	-3.19375	0.00140435	0.0104541	ESRP1	1.29447
87.937	-1.9896	0.510117	-3.90029	9.60768e-05	0.00120579	CCDC160	0.132468
6.47015	-1.98682	0.599	-3.31689	0.000910243	0.00745834	ADORA1	0.704807
9.42423	-1.98491	0.619657	-3.20323	0.00135894	0.0101993	SYP	0.790403
278.54	-1.98317	0.489217	-4.05376	5.04019e-05	0.000701927	FAM81A	0.833285
7.06675	-1.98039	0.715935	-2.76616	0.00567204	0.0313597	SBK1	0.602095
1574.67	-1.9786	0.408364	-4.84518	1.26498e-06	3.00545e-05	SCNN1A	1.4556
16.958	-1.97788	0.636205	-3.10888	0.00187797	0.0131503	DYX1C1	0.173005
557.421	-1.97771	0.39784	-4.97113	6.65645e-07	1.73287e-05	MYH14	0.125403
1.46601	-1.97693	0.723505	-2.73243	0.00628687	0.0338852	THSD4-AS2	0.0909412
1624.71	-1.9758	0.522	-3.78507	0.000153667	0.00176561	SLC5A12	0.106563
163.073	-1.97031	0.453199	-4.34757	1.37657e-05	0.000234441	ZNF165	0.519625
585.303	-1.9693	0.411189	-4.78929	1.67377e-06	3.82999e-05	RPS6KA6	0.499046
28.5286	-1.96909	0.633762	-3.10699	0.00189001	0.0132213	NRIP3	0.535354
76.1137	-1.96859	0.706492	-2.78643	0.00532917	0.0299087	DPP6	1.68882
7484.05	-1.96848	0.383618	-5.13135	2.87672e-07	8.41452e-06	MME	0.234724
370.084	-1.96457	0.335831	-5.84988	4.91915e-09	2.49698e-07	MAN1C1	0.470151
41.5577	-1.95849	0.705057	-2.77777	0.00547326	0.0305761	AMPH	0.25503
73.6833	-1.95532	0.744253	-2.62723	0.00860834	0.0434663	KRT222	0.986503
14.7781	-1.94918	0.697144	-2.79596	0.00517463	0.0292849	ZSCAN1	0.745964
12.4691	-1.94208	0.661123	-2.93754	0.00330825	0.0207812	GADD45G	0.187639
99.5697	-1.94157	0.445546	-4.35774	1.31415e-05	0.000225496	SLC39A4	0.313858
937.091	-1.938	0.576589	-3.36114	0.00077621	0.00656374	CYP4A11	0.63573
100.317	-1.93005	0.615942	-3.1335	0.00172737	0.0123153	SFRP4	0.377479
17.5989	-1.92408	0.73163	-2.62985	0.00854223	0.0432074	OVOL1	1.10403
86.552	-1.92185	0.505263	-3.80367	0.00014257	0.00166222	DEPDC1B	0.305894
152.169	-1.92181	0.41094	-4.67663	2.9163e-06	6.16517e-05	HYKK	0.237865
48.7383	-1.91911	0.532712	-3.60252	0.000315144	0.0032083	CYP4Z1	0.256392
54.5886	-1.90794	0.568406	-3.35665	0.000788919	0.00664655	HSPB7	0.407296
474.5	-1.89899	0.387267	-4.90358	9.41041e-07	2.32366e-05	FBLN1	0.0417966
47.1913	-1.89873	0.657871	-2.88618	0.00389953	0.0235849	NPY5R	0.895982
12.0048	-1.89814	0.70726	-2.6838	0.00727912	0.0383068	VIPR2	0.429158
77.1034	-1.89203	0.548421	-3.44996	0.000560671	0.00506299	CLUL1	0.443224
1206.24	-1.89004	0.328713	-5.74982	8.9341e-09	4.18525e-07	ABCA8	0.187011
39.2983	-1.88963	0.497388	-3.7991	0.000145223	0.00168776	LOC102467147	0.0722118
1824.62	-1.88956	0.340278	-5.55299	2.80827e-08	1.14181e-06	PLA2R1	0.601064
47.4966	-1.8885	0.503309	-3.75218	0.000175306	0.00197808	ADGRF3	0.309428
143.038	-1.88729	0.644828	-2.92681	0.0034246	0.0213355	TMEM174	0.0937572
12.5142	-1.88531	0.608968	-3.0959	0.00196214	0.0136058	CTF1	0.22992
686.073	-1.8846	0.326144	-5.77843	7.5402e-09	3.63506e-07	RAP1GAP	0.213686
75.6355	-1.88129	0.563081	-3.34107	0.000834559	0.00694437	NUGGC	0.412198
230.069	-1.87999	0.439077	-4.28169	1.8548e-05	0.000301786	SHCBP1	0.141268
236.744	-1.87899	0.398438	-4.71589	2.40659e-06	5.24586e-05	MPPED2	0.283629
2.24997	-1.87655	0.53986	-3.47599	0.000508962	0.00468189	DANCR	0.038735
23.4246	-1.87552	0.481162	-3.89791	9.70284e-05	0.00121439	PLAG1	0.0609708
4.19561	-1.87456	0.650499	-2.88173	0.00395495	0.0238646	RAB3B	0.192662
19.5943	-1.87239	0.729981	-2.56498	0.0103182	0.0499427	WNT4	0.476612
751.428	-1.87088	0.344293	-5.43399	5.51085e-08	2.037e-06	CCDC64	0.132454
299.387	-1.87079	0.349289	-5.35601	8.50786e-08	2.95312e-06	KLHL3	0.102068
355.817	-1.86774	0.366776	-5.09233	3.53698e-07	1.01026e-05	ALS2CL	0.697699
250.939	-1.86629	0.306372	-6.09158	1.11803e-09	6.95353e-08	ABTB2	0.101252
133.921	-1.86225	0.704199	-2.64449	0.00818137	0.0418241	MUC13	0.0797929
226.132	-1.86143	0.424245	-4.38763	1.14592e-05	0.000202541	LRRC37A6P	0.153471
7.93116	-1.859	0.65992	-2.81701	0.00484724	0.0278911	HS6ST3	0.254718
598.265	-1.85245	0.482038	-3.84295	0.000121562	0.00145547	MST1L	0.425148
228.808	-1.85053	0.347725	-5.32181	1.02737e-07	3.46059e-06	EAF2	0.0395076
165.78	-1.84918	0.516772	-3.57833	0.000345794	0.00344339	KCND3	0.281638
507.349	-1.84675	0.38723	-4.76914	1.85019e-06	4.18312e-05	PHGDH	0.156529
24.3038	-1.84319	0.67478	-2.73154	0.00630382	0.0339364	MYCBPAP	0.400891
417.719	-1.83957	0.519534	-3.54082	0.000398889	0.00386646	NEFH	0.565649
1006.67	-1.83124	0.258595	-7.08148	1.42623e-12	1.72413e-10	CDH16	0.0458063
231.14	-1.83107	0.537845	-3.40446	0.000662959	0.00577214	MYL3	0.400193
1111.45	-1.82586	0.291145	-6.27131	3.58024e-10	2.52879e-08	HOXD8	0.244252
104.002	-1.82422	0.708758	-2.57382	0.0100582	0.0490739	TMPRSS4	1.35158
41.3883	-1.82418	0.576475	-3.16436	0.00155424	0.0113564	SLC46A2	0.177007
272.883	-1.82379	0.406949	-4.48162	7.40792e-06	0.000138598	DNASE1	0.148476
262.601	-1.81736	0.361009	-5.03411	4.80065e-07	1.29988e-05	EFHD1	0.150895
3469.13	-1.8159	0.284721	-6.3778	1.79647e-10	1.38131e-08	SLC8A1	0.477932
66.8398	-1.81545	0.458385	-3.96053	7.47828e-05	0.000977594	COL6A6	0.30071
78.4435	-1.8151	0.561653	-3.23171	0.00123051	0.00942567	PLXNA4	0.198246
85.6315	-1.81455	0.436967	-4.1526	3.28719e-05	0.000488202	KIAA1211	0.0254545
185.7	-1.81421	0.443396	-4.09163	4.28346e-05	0.000614625	F3	0.188732
55.3506	-1.81383	0.661204	-2.74323	0.0060839	0.0331479	PCDHA11	0.76623
4.17514	-1.81249	0.705993	-2.56729	0.0102497	0.0497152	ZNF252P-AS1	1.57638
332.241	-1.80668	0.4893	-3.69236	0.000222178	0.00239997	OTOGL	0.0953328
187.861	-1.8064	0.559512	-3.22853	0.00124429	0.00950325	EHF	0.356144
180.578	-1.80301	0.544527	-3.31115	0.000929143	0.00757235	KIAA2022	0.756471
21.0263	-1.80207	0.523133	-3.44477	0.000571553	0.0051358	KLC3	0.198928
31.3219	-1.80162	0.672192	-2.68022	0.00735729	0.0386041	ADRA2C	0.48128
1173.67	-1.79959	0.328803	-5.47315	4.42101e-08	1.68192e-06	CCSER1	0.0981152
338.74	-1.79382	0.47751	-3.75661	0.000172231	0.00195306	AKR7A3	0.143212
45.9051	-1.79307	0.566516	-3.16508	0.00155041	0.011333	TMEM45B	0.12575
29.2966	-1.78826	0.568448	-3.14586	0.00165601	0.011903	NKD1	0.182475
201.035	-1.78811	0.425338	-4.20398	2.62256e-05	0.000405008	ERP27	1.24077
293.934	-1.78213	0.379297	-4.69853	2.62045e-06	5.6445e-05	MEST	0.106742
301.341	-1.78074	0.291096	-6.11738	9.51258e-10	6.08237e-08	THSD4	0.0749809
27.6953	-1.77963	0.543209	-3.27615	0.00105233	0.00834836	SPTBN4	0.281326
10.5436	-1.77698	0.501589	-3.54269	0.000396062	0.00384519	GLTPD2	0.440109
444.28	-1.77646	0.499995	-3.55296	0.000380922	0.00372601	FLG2	0.135818
119.76	-1.77417	0.60783	-2.91886	0.0035131	0.0217921	FCAMR	0.505658
27.1758	-1.7738	0.578232	-3.06763	0.00215767	0.0146713	CSDC2	0.880729
31.3476	-1.77136	0.357132	-4.95995	7.05105e-07	1.81485e-05	KIAA1161	0.0521175
24.7413	-1.76991	0.541328	-3.26956	0.00107714	0.0084863	LMTK3	0.0436134
90.3672	-1.76909	0.511308	-3.45993	0.000540312	0.00490344	PRAP1	0.243296
114.004	-1.76809	0.492063	-3.59321	0.000326629	0.00329395	CFAP46	0.576891
61.0033	-1.76705	0.610444	-2.8947	0.00379519	0.0230456	PODXL2	0.227829
44.9629	-1.76676	0.52684	-3.35351	0.000797935	0.00671009	MTL5	0.960675
16.4041	-1.76465	0.590266	-2.98958	0.00279363	0.0180613	FLJ42627	0.721728
63.5183	-1.76421	0.476747	-3.70052	0.000215159	0.00233717	KLHL14	0.288769
3002.63	-1.76275	0.29211	-6.03454	1.59418e-09	9.55617e-08	MECOM	0.406892
44.4178	-1.76156	0.455468	-3.86758	0.000109921	0.00133986	SYPL2	0.421743
24.0161	-1.7615	0.54003	-3.26186	0.00110683	0.00867888	XKR6	0.221514
78.2024	-1.76101	0.45204	-3.8957	9.79164e-05	0.00122382	SLC25A10	0.0539719
1481.77	-1.76074	0.365538	-4.81684	1.45849e-06	3.39827e-05	GLDC	0.29592
12451.9	-1.75788	0.20945	-8.39286	4.74474e-17	1.80132e-14	COBLL1	0.244292
52.1529	-1.75535	0.319077	-5.50135	3.7689e-08	1.46753e-06	PALM	0.0385871
259.37	-1.75399	0.553678	-3.1679	0.00153546	0.0112598	LIPH	0.346505
51.2657	-1.75203	0.594249	-2.9483	0.00319525	0.0201827	EFCAB5	0.381816
1186.79	-1.75181	0.408733	-4.28595	1.81957e-05	0.000296848	FAM27E2	0.0830182
527.475	-1.7482	0.495224	-3.53012	0.000415369	0.00399644	FUT6	0.211957
181.1	-1.74687	0.475402	-3.67451	0.000238303	0.00255597	MAP6	0.0800754
77.7876	-1.74673	0.521989	-3.34629	0.000819015	0.00685717	MRO	0.44918
5135.98	-1.74227	0.372222	-4.68072	2.85875e-06	6.06063e-05	GPX3	0.241647
464.62	-1.73883	0.303745	-5.72463	1.0366e-08	4.75816e-07	PFKFB2	0.493834
162.791	-1.73447	0.290811	-5.96425	2.45756e-09	1.36537e-07	PPM1H	8.14877
1536.35	-1.73405	0.221501	-7.82861	4.93285e-15	1.13786e-12	SUCLG1	0.0608363
45.5295	-1.73277	0.550277	-3.14891	0.00163883	0.0118088	C9orf66	0.987558
1122.94	-1.72983	0.427089	-4.05028	5.11553e-05	0.000710521	DDC	0.0591868
1063.21	-1.72578	0.250796	-6.88119	5.93533e-12	6.18055e-10	PEPD	0.0348124
375.9	-1.72543	0.281109	-6.13794	8.35959e-10	5.4406e-08	CASZ1	0.0898265
73.4913	-1.72042	0.591113	-2.91047	0.00360887	0.0222534	TMC1	0.211683
984.343	-1.7165	0.309359	-5.54859	2.8799e-08	1.16365e-06	THRB	0.0859023
32.9396	-1.71433	0.597369	-2.86979	0.00410739	0.0245809	KCNN2	0.728993
353.328	-1.70789	0.467631	-3.65222	0.000259987	0.00274811	SIM1	0.171963
371.874	-1.70757	0.440602	-3.87553	0.000106391	0.00130998	ADAMTS16	0.558373
35.525	-1.7075	0.640411	-2.66625	0.00767021	0.0398331	HMGA2	0.393087
12.2131	-1.70642	0.615458	-2.7726	0.00556104	0.0309432	ZNF503-AS2	0.226206
5740.59	-1.70405	0.260564	-6.53987	6.15715e-11	5.22875e-09	CGNL1	0.0968104
752.051	-1.70084	0.295498	-5.75585	8.62085e-09	4.04891e-07	MAP9	0.112735
145.602	-1.69953	0.375291	-4.52857	5.93832e-06	0.000115121	SLC25A33	0.145824
74.3541	-1.69687	0.51177	-3.3157	0.000914152	0.00747848	ZNF853	0.135922
586.487	-1.69482	0.345713	-4.90238	9.46808e-07	2.33473e-05	ABCA9	0.128385
65.5408	-1.69006	0.544181	-3.10569	0.00189837	0.0132748	VSIG8	0.127238
387.68	-1.68849	0.424068	-3.98164	6.84402e-05	0.00090507	HPGD	0.10613
48.121	-1.68659	0.472339	-3.57072	0.000356004	0.00353156	BDH1	0.0528898
310.177	-1.68609	0.333094	-5.06188	4.15132e-07	1.15319e-05	CCDC178	0.184654
80.0455	-1.6856	0.490856	-3.43399	0.000594756	0.00530766	BTBD11	0.272916
222.044	-1.68429	0.478168	-3.52238	0.000427684	0.00409332	GRIA3	0.268156
104.932	-1.68333	0.468358	-3.59412	0.000325495	0.00329045	TMEM178A	0.312259
49.9326	-1.68035	0.580791	-2.89321	0.00381328	0.02314	SCN11A	0.644108
113.629	-1.67894	0.547862	-3.06453	0.00218012	0.0147744	RNF212	0.163205
37.4788	-1.67711	0.557328	-3.00919	0.00261943	0.0171396	ZNF425	0.551524
63.3327	-1.67453	0.601373	-2.78451	0.00536094	0.0300592	CCR2	0.401882
35.2481	-1.67386	0.637487	-2.62573	0.00864646	0.0436225	KLHDC9	1.1617
41.0429	-1.67382	0.470835	-3.55501	0.000377958	0.00370098	ZNF707	0.886504
9.2432	-1.67181	0.5949	-2.81025	0.00495038	0.0283236	LRRC56	0.615346
8.80894	-1.66932	0.556928	-2.99738	0.00272311	0.0177036	NTN3	0.102444
143.603	-1.66837	0.645341	-2.58525	0.00973086	0.0478611	OR13D1	1.12604
44.3008	-1.66834	0.636342	-2.62176	0.0087477	0.0440358	AVPR2	0.150372
1036.94	-1.66402	0.388931	-4.27844	1.8821e-05	0.000304597	EYA4	0.467004
15449.1	-1.66331	0.199084	-8.3548	6.55426e-17	2.29689e-14	ATP1A1	0.150871
285.409	-1.66231	0.456856	-3.63859	0.000274135	0.00287597	PROM2	0.411414
337.332	-1.65787	0.531449	-3.11953	0.00181143	0.0127549	LAD1	0.91859
36.0384	-1.6558	0.640146	-2.5866	0.00969284	0.0477644	KIAA1549L	0.454416
205.099	-1.65519	0.30336	-5.45619	4.86451e-08	1.82025e-06	ACOX2	0.0243753
41.9448	-1.65503	0.627087	-2.63924	0.00830934	0.0423082	CLEC10A	0.23799
2317.51	-1.65118	0.285874	-5.7759	7.65419e-09	3.67059e-07	FREM2	0.110571
69.0573	-1.64991	0.429669	-3.83996	0.000123052	0.00146945	FLRT2	0.114994
1044.21	-1.64969	0.488132	-3.3796	0.000725917	0.00621834	SLC13A1	0.591511
158.74	-1.64711	0.581175	-2.83411	0.00459534	0.0268367	CECR2	0.64082
1571.21	-1.64623	0.250267	-6.5779	4.77147e-11	4.26228e-09	PLCL1	0.168197
47.1874	-1.64269	0.606313	-2.70931	0.00674236	0.0358733	C1orf116	0.184724
55.3305	-1.63666	0.547537	-2.98914	0.00279766	0.0180786	AQP9	4.93176
25.5874	-1.63564	0.600995	-2.72155	0.00649756	0.0348046	DTX1	0.641449
1032.16	-1.63389	0.345432	-4.73001	2.24512e-06	4.92926e-05	SLIT2	0.267138
90.9276	-1.63273	0.562612	-2.90206	0.0037072	0.0226608	PKHD1L1	0.444083
789.181	-1.63264	0.301854	-5.40872	6.34784e-08	2.29063e-06	AIF1L	0.151619
134.964	-1.63126	0.611038	-2.66966	0.00759289	0.0395103	BMP5	0.260869
77.3005	-1.62881	0.448832	-3.629	0.000284516	0.00296271	ATP2C2	0.0565799
4692.55	-1.62704	0.205478	-7.91831	2.40766e-15	6.16374e-13	CCDC186	0.167827
35.0742	-1.62596	0.509574	-3.19081	0.00141873	0.0105439	PRADC1	0.549459
5699.19	-1.6256	0.297491	-5.46437	4.64566e-08	1.74552e-06	EPCAM	0.430557
196.39	-1.62518	0.579101	-2.80639	0.00501004	0.0285574	FERMT1	0.716227
183.308	-1.62281	0.374363	-4.33486	1.45855e-05	0.00024656	GRAMD1B	0.032152
247.068	-1.62029	0.289207	-5.60251	2.1127e-08	9.01635e-07	CMTM4	0.0631753
45.9209	-1.62027	0.548223	-2.9555	0.00312159	0.0198179	ARL4D	0.42161
375.166	-1.62009	0.360578	-4.49302	7.02193e-06	0.000131918	USP2	0.0563644
843.061	-1.61849	0.313541	-5.16196	2.44372e-07	7.34849e-06	CFAP221	0.286037
296.747	-1.61587	0.325424	-4.96543	6.85476e-07	1.77532e-05	GSTM3	0.0523053
215.297	-1.61215	0.493385	-3.26753	0.00108491	0.00854007	RIC3	0.369333
301.405	-1.61137	0.4708	-3.42263	0.000620185	0.00548091	IGF2BP2	2.57546
73.5332	-1.61111	0.573564	-2.80894	0.00497049	0.0283852	PHACTR3	0.165167
950.868	-1.60852	0.265916	-6.04898	1.45769e-09	8.82505e-08	SSX2IP	0.110082
140.142	-1.60679	0.467717	-3.43538	0.000591723	0.00528472	GFRA1	0.145174
7497.76	-1.60456	0.232136	-6.91215	4.7736e-12	5.08709e-10	COL4A3	0.512159
111.36	-1.60213	0.45349	-3.53289	0.000411041	0.00396108	SNCAIP	0.26261
379.607	-1.60173	0.516391	-3.10178	0.0019236	0.0133844	LRP1B	0.338258
25.4036	-1.60058	0.487203	-3.28525	0.00101892	0.0081473	COLCA1	0.0502833
6758.98	-1.59763	0.290269	-5.50394	3.7139e-08	1.46079e-06	MUC6	0.108972
76.2299	-1.59372	0.441795	-3.60738	0.0003093	0.0031594	SKIDA1	0.161855
339.782	-1.5924	0.418893	-3.80145	0.000143849	0.00167392	PCDH9	0.531858
111.113	-1.59067	0.458291	-3.47086	0.000518786	0.0047459	CACNB4	0.707612
569.986	-1.58999	0.334286	-4.75636	1.97112e-06	4.40733e-05	DCXR	0.136578
22.7053	-1.58762	0.560034	-2.83486	0.00458459	0.0268116	AKAP3	0.388404
1761.19	-1.58637	0.277529	-5.71605	1.0903e-08	4.99209e-07	SLC7A7	0.127263
393.982	-1.57997	0.474271	-3.33137	0.000864194	0.00715502	ANO5	0.741184
105.252	-1.57763	0.42599	-3.70345	0.000212687	0.00231667	CHCHD4	0.146814
25.1831	-1.57722	0.495644	-3.18216	0.00146183	0.0108156	FLRT1	0.148712
132.289	-1.57346	0.484697	-3.24628	0.00116925	0.00904769	NAP1L2	0.198044
325.084	-1.57331	0.602059	-2.61322	0.00896947	0.0447718	CYP24A1	22.6629
107.471	-1.57289	0.358554	-4.38676	1.15054e-05	0.000203162	SCRN2	0.251616
404.87	-1.57259	0.329801	-4.7683	1.85785e-06	4.19004e-05	PCK2	0.0689183
254	-1.56851	0.340704	-4.60375	4.14956e-06	8.35551e-05	PRKAR2B	0.507146
381.989	-1.56815	0.359688	-4.35975	1.30214e-05	0.00022428	SPTB	0.514458
51.7845	-1.56353	0.575989	-2.71452	0.00663723	0.0354174	RNF148	1.08389
45.1534	-1.55961	0.351086	-4.44225	8.90248e-06	0.000163045	CYS1	0.040783
55.5739	-1.55876	0.491571	-3.17099	0.00151922	0.0111677	RIBC1	0.297443
59.8294	-1.55854	0.552397	-2.82141	0.00478127	0.0275987	L1TD1	0.153147
378.052	-1.55785	0.310992	-5.00932	5.46239e-07	1.45476e-05	ALAD	0.557337
918.199	-1.55745	0.334694	-4.65335	3.26578e-06	6.83263e-05	ENPP1	0.482017
142.83	-1.55401	0.449973	-3.45356	0.000553229	0.00500322	CCDC170	0.16663
1360.63	-1.55393	0.227522	-6.82981	8.503e-12	8.60834e-10	MCUR1	0.134457
870.504	-1.55302	0.353874	-4.38862	1.14074e-05	0.000202019	GRB14	0.447924
117.642	-1.5503	0.481137	-3.22217	0.00127224	0.00967613	ZNF385D	0.326736
286.872	-1.54927	0.459394	-3.37243	0.000745093	0.00634905	FGF7	0.41072
674.18	-1.54825	0.286484	-5.40433	6.50529e-08	2.33358e-06	FMO4	0.104553
39.4368	-1.54742	0.564423	-2.74159	0.00611417	0.0332475	CRB2	0.170893
1974.65	-1.54442	0.424504	-3.63819	0.000274565	0.00287882	SLC16A9	0.148961
168.068	-1.54402	0.35097	-4.39929	1.08605e-05	0.000194794	RAB11FIP4	1.21296
60.6883	-1.5438	0.565898	-2.72805	0.00637108	0.0342075	PTGFR	0.432334
637.986	-1.54363	0.346342	-4.45697	8.31276e-06	0.000153947	SEMA6D	0.141028
66.6925	-1.5425	0.597473	-2.58171	0.00983112	0.048263	PRSS12	0.147622
5604.34	-1.54167	0.202119	-7.62753	2.39295e-14	4.79196e-12	ARHGAP24	0.252848
779.311	-1.54	0.302573	-5.08969	3.58648e-07	1.0196e-05	PAPPA	0.352548
259.635	-1.53966	0.583026	-2.6408	0.00827096	0.0421835	TFAP2A	0.379499
476.985	-1.53848	0.350491	-4.38952	1.13603e-05	0.000201576	CGN	0.366359
320.011	-1.53618	0.318794	-4.81873	1.44476e-06	3.37538e-05	ZNF204P	0.18652
47.2046	-1.5354	0.41215	-3.72534	0.000195051	0.00216126	LZTS3	0.733365
34.5816	-1.53085	0.52473	-2.9174	0.00352968	0.0218613	SPATC1	0.544413
212.918	-1.53002	0.527766	-2.89905	0.00374293	0.0228195	CLSTN2	0.861846
55.6253	-1.52743	0.541037	-2.82315	0.00475539	0.0274929	FAHD2B	0.191905
95.1144	-1.52698	0.421454	-3.62312	0.000291075	0.00300735	KLF15	0.154151
2414.49	-1.52672	0.336232	-4.54067	5.60768e-06	0.000109999	FBLN5	0.38127
305.289	-1.52642	0.305755	-4.9923	5.96642e-07	1.56458e-05	ANGPTL1	0.12061
543.766	-1.52598	0.473521	-3.22261	0.00127027	0.00966517	MOXD1	0.0895348
342.037	-1.52478	0.525305	-2.90265	0.0037002	0.0226423	L1CAM	0.605938
477.111	-1.5224	0.222349	-6.84692	7.54568e-12	7.68184e-10	ACAA1	0.0340526
2071.77	-1.52188	0.371025	-4.10184	4.09886e-05	0.000593277	COL4A5	1.15833
123.434	-1.5209	0.499038	-3.04765	0.00230636	0.0154064	OSBPL6	0.192195
43.5174	-1.52005	0.515524	-2.94855	0.00319269	0.0201735	PKNOX2	0.0381671
37169.1	-1.51916	0.177668	-8.55052	1.22533e-17	5.44614e-15	WNK1	0.0801274
134.334	-1.51816	0.359762	-4.21989	2.44425e-05	0.000381023	POP5	0.078272
214.042	-1.51563	0.416162	-3.64193	0.000270603	0.00284383	RNF212B	0.384543
156.101	-1.5156	0.408704	-3.70832	0.000208642	0.00228216	RNF150	0.51082
2.98995	-1.51511	0.476406	-3.18028	0.0014713	0.0108701	LOC654841	0.122628
75.875	-1.51081	0.43423	-3.47928	0.000502764	0.00463903	MACROD1	0.228806
60.2099	-1.50986	0.482827	-3.12713	0.00176521	0.0125019	CACNA2D2	0.195679
155.959	-1.50819	0.540077	-2.79255	0.00522947	0.0295036	COL19A1	0.470926
1832.8	-1.50731	0.225043	-6.69788	2.11458e-11	1.9761e-09	FHOD3	0.205378
1233.61	-1.50619	0.443357	-3.39725	0.000680659	0.0059206	ATRNL1	0.281364
8.37906	-1.50038	0.509611	-2.94416	0.00323831	0.020384	DOHH	0.766464
234.712	-1.49622	0.327872	-4.56343	5.03244e-06	0.000100116	SGK2	0.0478162
225.737	-1.49591	0.427363	-3.50031	0.000464713	0.00434726	RP9P	0.148974
220.975	-1.49575	0.489894	-3.05321	0.0022641	0.0151928	MUC15	0.207469
506.834	-1.49456	0.250251	-5.97226	2.33988e-09	1.30396e-07	CCDC176	0.28631
213.299	-1.49434	0.342853	-4.35854	1.3093e-05	0.000225301	RGN	0.177182
896.946	-1.49254	0.252015	-5.92242	3.17247e-09	1.68504e-07	GRAMD1C	0.109457
506.43	-1.49185	0.304989	-4.8915	1.00069e-06	2.45761e-05	RAPGEF3	0.20894
954.536	-1.48993	0.294367	-5.06145	4.16084e-07	1.15408e-05	SLC38A11	0.0938989
67.8264	-1.48722	0.303524	-4.89983	9.59182e-07	2.36102e-05	ZNF503	0.0787228
218.079	-1.48616	0.481377	-3.08731	0.00201979	0.013905	LIPG	0.412578
7.22591	-1.48559	0.573104	-2.59219	0.00953665	0.047154	GGACT	0.100328
1326.69	-1.48263	0.211555	-7.00827	2.41284e-12	2.76536e-10	BAG1	0.307079
145.753	-1.47756	0.498643	-2.96317	0.00304488	0.0193874	MCOLN3	2.20508
176.024	-1.47555	0.395403	-3.73176	0.000190144	0.00212056	TPD52L1	0.0382333
44.7464	-1.47526	0.427955	-3.44724	0.000566355	0.00509915	HSD17B1	0.131676
246.012	-1.47175	0.504048	-2.91986	0.00350194	0.0217356	ESPN	0.274482
1031.39	-1.46319	0.297078	-4.92527	8.42439e-07	2.11457e-05	RASSF8	1.78147
40.8424	-1.4621	0.504037	-2.90078	0.00372231	0.0227222	LRRC46	0.111951
58.563	-1.46141	0.52061	-2.80711	0.0049988	0.0285022	DIO2	0.561631
199.854	-1.4604	0.421557	-3.4643	0.000531621	0.0048456	HOGA1	0.531653
150.051	-1.45992	0.414019	-3.52621	0.000421546	0.0040452	MEG3	1.025
21.9729	-1.45962	0.552534	-2.64168	0.00824971	0.0421105	NUDT16L1	0.148907
171.787	-1.45952	0.425816	-3.42758	0.000608993	0.00540822	UPP2	0.200096
87.4137	-1.45873	0.406688	-3.58685	0.000334696	0.00335672	SMTNL2	0.385998
67.5464	-1.45861	0.500031	-2.91703	0.00353382	0.0218739	TMEM56	0.0606556
548.578	-1.45819	0.332224	-4.38917	1.13784e-05	0.000201701	FAM184A	0.0788206
76.3981	-1.45686	0.516028	-2.82322	0.00475433	0.0274929	LINC00671	0.272005
156.056	-1.45632	0.331302	-4.39576	1.10387e-05	0.000197408	C16orf45	0.0669268
272.145	-1.45621	0.440353	-3.30691	0.000943321	0.00766254	BEX2	0.070363
47.3696	-1.45478	0.560054	-2.59757	0.0093887	0.0466313	RERGL	0.225249
333.148	-1.45463	0.292957	-4.96533	6.85851e-07	1.77532e-05	TTC3P1	0.114869
312.605	-1.45331	0.510328	-2.8478	0.00440228	0.0259873	CNKSR1	0.421173
453.316	-1.45132	0.338278	-4.29032	1.78412e-05	0.000292577	KLHL13	0.290099
78.4658	-1.45061	0.381926	-3.79813	0.00014579	0.00169128	RDH10-AS1	0.224607
1989.29	-1.44741	0.206199	-7.01951	2.2265e-12	2.60086e-10	MOCS2	0.143212
1154.26	-1.44521	0.255879	-5.64803	1.62296e-08	7.23109e-07	HMGN5	0.0183725
166.042	-1.4448	0.348547	-4.14519	3.39531e-05	0.000502622	SEMA3B	0.0747698
222.975	-1.44194	0.363387	-3.96804	7.2465e-05	0.00095139	KCNK5	0.12725
81.7694	-1.44051	0.414413	-3.47603	0.000508893	0.00468189	ADAP1	0.867286
144.75	-1.4394	0.386387	-3.72528	0.000195098	0.00216126	GGH	0.0850282
190.188	-1.433	0.327891	-4.37036	1.24043e-05	0.000215979	IDNK	0.271597
109.88	-1.43059	0.540025	-2.64912	0.00807015	0.041391	DCC	0.242867
400.304	-1.42997	0.347736	-4.11224	3.91833e-05	0.000569862	WNK3	0.366216
582.063	-1.42905	0.434888	-3.28602	0.00101615	0.00812871	LUM	0.247935
213.762	-1.41977	0.3268	-4.34445	1.39625e-05	0.00023756	C19orf68	0.225219
201.258	-1.41965	0.420167	-3.37878	0.000728083	0.00623197	COL9A2	0.68346
312.229	-1.41958	0.208294	-6.81525	9.40997e-12	9.42186e-10	LLGL2	0.134705
46.0881	-1.41897	0.386644	-3.66997	0.000242582	0.00259423	LIN52	0.0602156
536.321	-1.41644	0.335776	-4.2184	2.46045e-05	0.000382969	HOMER1	0.26639
419.431	-1.41465	0.355403	-3.98042	6.87946e-05	0.000909097	PIP5K1B	0.168075
14576.7	-1.41255	0.191847	-7.36289	1.79973e-13	2.87688e-11	GOLGA4	0.115758
207.47	-1.41112	0.483887	-2.91621	0.00354316	0.0219168	PHYHD1	0.268014
65.2962	-1.40781	0.437439	-3.2183	0.00128953	0.00978312	HOXB7	0.0697742
205.76	-1.40713	0.257058	-5.47397	4.40069e-08	1.68121e-06	ANXA9	0.211501
7.13118	-1.40712	0.497839	-2.82645	0.00470672	0.0272981	ZSCAN16-AS1	1.56189
66.9768	-1.40694	0.513712	-2.73878	0.00616683	0.0334459	LGI2	1.46062
48.6465	-1.40457	0.541324	-2.59469	0.00946775	0.0468834	TLCD1	0.195195
759.199	-1.40423	0.404466	-3.47182	0.000516949	0.00473385	GLYATL1	0.0676533
1190.29	-1.40376	0.223928	-6.2688	3.63843e-10	2.55556e-08	HADH	0.130594
1312.11	-1.40226	0.436314	-3.21387	0.00130958	0.00990224	ITGB6	0.589658
32.5354	-1.40109	0.432631	-3.23854	0.00120143	0.00924173	ALKBH7	1.05714
2991.99	-1.39993	0.387627	-3.61153	0.000304401	0.00311285	ACSM2B	0.0724285
437.804	-1.39891	0.26397	-5.29952	1.1611e-07	3.84704e-06	ARNT2	0.152519
107.351	-1.39854	0.329982	-4.23823	2.25289e-05	0.000355758	TKFC	0.068077
1233.93	-1.3972	0.298859	-4.67512	2.93782e-06	6.19628e-05	PDE1A	0.289905
5523.37	-1.39465	0.201705	-6.91431	4.70153e-12	5.03976e-10	SLC30A9	0.295052
266.666	-1.39265	0.281199	-4.95254	7.325e-07	1.87516e-05	SELENBP1	0.756972
21.6133	-1.39192	0.458599	-3.03516	0.00240411	0.0159367	INMT	0.191229
1407.38	-1.39056	0.298881	-4.65255	3.27861e-06	6.85163e-05	SVEP1	0.104931
151.277	-1.39016	0.470134	-2.95694	0.00310713	0.0197355	HOXB6	0.130364
1799.31	-1.38963	0.265725	-5.22957	1.69902e-07	5.37522e-06	PHYH	0.0794201
52.8383	-1.38885	0.434173	-3.19884	0.00137983	0.0103094	CCDC152	0.219311
90.0789	-1.38837	0.520279	-2.66852	0.0076186	0.0396102	TPTEP1	0.27321
44.3485	-1.38648	0.500501	-2.77019	0.00560244	0.0310881	NAP1L3	0.320593
51.7392	-1.38597	0.43476	-3.1879	0.0014331	0.0106376	CAND2	0.112807
4145.47	-1.38396	0.255055	-5.42612	5.75929e-08	2.10324e-06	PPARGC1A	0.150391
52.43	-1.38307	0.51976	-2.66098	0.00779125	0.0403123	FRG1JP	0.118251
158.469	-1.38299	0.319922	-4.32289	1.54e-05	0.000257463	EVPL	0.121706
129.302	-1.38272	0.428602	-3.22612	0.0012548	0.00956745	PABPN1	0.239405
5389.6	-1.382	0.292292	-4.72814	2.26586e-06	4.96881e-05	WDR72	0.404498
80.5334	-1.3819	0.384796	-3.59127	0.000329071	0.0033149	TMED10P1	0.126381
1493.35	-1.38117	0.223116	-6.19038	6.00195e-10	4.03592e-08	ECHS1	0.0621508
157.721	-1.38084	0.269044	-5.13238	2.86096e-07	8.38246e-06	MPC1	0.0349748
200.927	-1.38079	0.312365	-4.42043	9.85032e-06	0.000177725	MTURN	0.157213
50.2468	-1.38021	0.412804	-3.3435	0.000827291	0.00690098	QPRT	0.171694
174.475	-1.38014	0.419427	-3.29054	0.000999937	0.00802724	SLC23A1	0.152969
2136.76	-1.37451	0.437233	-3.14366	0.00166852	0.0119706	AGXT2	0.0694219
632.054	-1.3739	0.230548	-5.95929	2.53334e-09	1.40188e-07	DEPTOR	0.163091
35.0142	-1.3732	0.353088	-3.88913	0.000100606	0.00125289	MAGI2-AS3	0.125671
55.5676	-1.37218	0.487227	-2.81631	0.00485793	0.0279113	PSTK	0.188594
1778.93	-1.36888	0.243463	-5.62254	1.88169e-08	8.18378e-07	MAGI3	0.559278
2379.2	-1.36878	0.237584	-5.76124	8.34982e-09	3.9471e-07	GCSHP3	0.0478497
4030.87	-1.36566	0.287839	-4.74453	2.08988e-06	4.63872e-05	FRAS1	0.18576
642.004	-1.36384	0.300822	-4.53371	5.7957e-06	0.000112716	PTCH1	0.594227
101.384	-1.36341	0.487933	-2.79426	0.00520191	0.0293936	GCNT4	0.497564
2000.19	-1.36255	0.379773	-3.58781	0.00033347	0.00334811	CCDC80	0.408069
35.2063	-1.36242	0.523683	-2.60162	0.00927858	0.0461346	NPM3	0.271697
629.109	-1.36028	0.330484	-4.11602	3.8547e-05	0.000561954	HRSP12	0.128621
132.079	-1.35888	0.436005	-3.11665	0.00182917	0.0128699	UNC5C	0.460502
435.053	-1.35576	0.415528	-3.26273	0.00110343	0.00865973	PRLR	0.712073
802.836	-1.35398	0.342212	-3.95657	7.6035e-05	0.000991141	ENAM	0.0531564
1344.63	-1.35288	0.321394	-4.20941	2.56033e-05	0.000396068	ABCA6	0.275914
2378.54	-1.35015	0.227067	-5.94603	2.7473e-09	1.49445e-07	KRCC1	0.0719338
43.2637	-1.34437	0.438573	-3.06532	0.00217439	0.0147575	TUSC2	0.488943
350.757	-1.34398	0.280171	-4.797	1.61061e-06	3.70359e-05	KCTD1	0.0903681
79.5091	-1.34366	0.5218	-2.57505	0.0100224	0.0489386	IGSF10	0.264452
87.8138	-1.34186	0.445179	-3.0142	0.00257662	0.0169203	CCDC24	0.36622
52.943	-1.33696	0.458656	-2.91496	0.00355739	0.0219825	TRHDE-AS1	0.299982
1558.85	-1.33684	0.212395	-6.29413	3.09124e-10	2.24336e-08	GABARAPL1	0.128701
134.374	-1.33596	0.461932	-2.89211	0.00382668	0.0232136	GMPR	0.232939
220.867	-1.33242	0.501676	-2.65593	0.00790904	0.0407482	SLC22A3	0.433033
689.7	-1.33166	0.336803	-3.95381	7.69165e-05	0.00100046	SPAG5	0.0595728
75.6591	-1.33008	0.419664	-3.1694	0.00152755	0.0112154	DPH3	0.574712
125.009	-1.32555	0.313421	-4.22928	2.34437e-05	0.000367655	RSAD1	0.0763853
155.449	-1.32368	0.484293	-2.73322	0.00627192	0.0338446	DEPDC7	0.279809
1247.17	-1.32288	0.297935	-4.44016	8.98921e-06	0.000164187	DCDC2	0.280365
3717.86	-1.32044	0.228151	-5.78757	7.14138e-09	3.47033e-07	CYFIP2	0.164957
26.6223	-1.31936	0.471465	-2.79842	0.00513531	0.0291438	TAS1R3	0.110269
815.838	-1.31896	0.250725	-5.2606	1.43587e-07	4.59856e-06	FECH	0.0590353
228.8	-1.3182	0.486468	-2.70973	0.00673371	0.0358482	TENM3	0.35284
1557.01	-1.31725	0.287915	-4.57513	4.75923e-06	9.53049e-05	CXCL12	0.837175
97.6791	-1.31656	0.499528	-2.63561	0.00839865	0.0426319	PDCL3P4	0.0770183
54.7616	-1.31623	0.471732	-2.79021	0.00526739	0.0296533	ZNF48	0.100784
250.027	-1.31515	0.387479	-3.39413	0.000688468	0.0059629	HSPB6	0.11454
88.6251	-1.31473	0.453185	-2.9011	0.00371858	0.022709	C3orf14	0.21267
45.1986	-1.31391	0.468919	-2.802	0.00507871	0.0288765	DHRS11	0.391713
618.599	-1.31387	0.253865	-5.17546	2.27345e-07	6.89335e-06	KIF12	0.166961
130.86	-1.31259	0.443891	-2.957	0.00310651	0.0197355	ADAMTS17	0.122962
42.5615	-1.31249	0.485589	-2.70289	0.00687387	0.0364241	LDHD	0.138204
308.069	-1.3115	0.330872	-3.96376	7.37779e-05	0.000965844	SPOCK2	1.42815
1097.5	-1.30868	0.335587	-3.89966	9.63281e-05	0.00120728	GULP1	0.210043
771.039	-1.30668	0.240548	-5.43209	5.56978e-08	2.05047e-06	PAWR	0.0879956
515.159	-1.30598	0.280403	-4.65752	3.20042e-06	6.71131e-05	BEX4	0.0755944
856.52	-1.30597	0.226732	-5.75997	8.41282e-09	3.96142e-07	TCAIM	0.326372
120.81	-1.30566	0.47225	-2.76476	0.00569644	0.031466	CCDC121	0.0528421
27.5152	-1.3056	0.474564	-2.75115	0.00593856	0.0324785	PID1	0.0567738
153.886	-1.30551	0.503063	-2.59512	0.00945588	0.0468373	NEGR1	0.439374
62.239	-1.30547	0.477543	-2.73371	0.00626246	0.0338136	UST	0.342813
190.729	-1.30426	0.302423	-4.31271	1.61268e-05	0.000268383	ACOT11	0.137203
388.042	-1.30308	0.253597	-5.13839	2.77097e-07	8.18402e-06	SCOC	0.653533
146.347	-1.30226	0.409842	-3.17747	0.00148568	0.0109654	OLFML3	0.137962
48.4628	-1.29623	0.38048	-3.40682	0.000657249	0.00573339	SLC25A42	0.0846869
1062.65	-1.29581	0.271313	-4.77606	1.78761e-06	4.05673e-05	HDGFRP3	0.0680751
86.348	-1.29251	0.443766	-2.9126	0.00358432	0.0221189	AQP7	0.0430094
279.821	-1.29005	0.30003	-4.29974	1.70997e-05	0.000282766	SLC25A25	0.248609
54.5005	-1.2878	0.457088	-2.81739	0.0048415	0.0278669	RNF43	0.613003
24.4128	-1.28546	0.498595	-2.57816	0.00993273	0.0486309	ELL3	0.116369
131.32	-1.28234	0.39324	-3.26096	0.00111037	0.00869914	PAIP2B	0.0669023
2084.98	-1.28192	0.185283	-6.9187	4.55815e-12	4.91498e-10	MPP5	0.0836772
397.077	-1.27752	0.31123	-4.10475	4.04758e-05	0.000586872	SLC15A2	0.208088
1671.45	-1.27715	0.352281	-3.62539	0.00028853	0.0029895	BHMT	0.0566615
37.166	-1.27361	0.476107	-2.67506	0.00747166	0.0390762	METTL1	0.0443426
12.6098	-1.26101	0.300417	-4.19752	2.69853e-05	0.000413933	SLC25A25-AS1	0.177054
565.28	-1.25834	0.365952	-3.43854	0.000584869	0.00523638	GPD1L	0.360492
1450.17	-1.25779	0.216077	-5.82101	5.84919e-09	2.92829e-07	PLXNB1	0.397701
640.776	-1.25764	0.182462	-6.89259	5.47867e-12	5.80452e-10	PLEKHA6	0.0175536
2590.6	-1.25752	0.343731	-3.65843	0.000253761	0.00269637	KL	0.107911
1144.19	-1.2573	0.216702	-5.80196	6.55429e-09	3.25662e-07	PLCG2	0.143714
230.3	-1.25509	0.311973	-4.02308	5.74419e-05	0.00078292	PRRG1	0.221931
322.954	-1.25272	0.399267	-3.13755	0.00170364	0.0121842	COL28A1	0.394842
230.456	-1.25096	0.3651	-3.42634	0.000611774	0.00542499	PP7080	0.207454
54.2091	-1.24908	0.420614	-2.96966	0.0029813	0.0190559	IGFBP2	0.65865
2659.92	-1.24864	0.313345	-3.98488	6.75151e-05	0.000895435	NPNT	0.662818
47.455	-1.24731	0.361323	-3.45207	0.0005563	0.0050285	MRPS26	0.148731
195.104	-1.24682	0.317071	-3.9323	8.41357e-05	0.00107593	MAP2K6	0.0884075
762.203	-1.24363	0.356848	-3.48504	0.000492073	0.0045518	ABCC6	0.140374
255.247	-1.24187	0.225928	-5.49675	3.86859e-08	1.49994e-06	C21orf33	0.165735
19.7393	-1.24078	0.473485	-2.62053	0.00877934	0.0441462	ATP6V0E2	0.175505
47.8557	-1.23957	0.437578	-2.83279	0.00461431	0.0269077	SOWAHB	0.481434
601.193	-1.23879	0.303845	-4.07704	4.56125e-05	0.000647918	ISCA1	0.437647
11.3825	-1.23753	0.363023	-3.40895	0.000652135	0.00569696	COPG2IT1	0.16039
2167.62	-1.23419	0.346814	-3.55864	0.000372779	0.00366603	SHROOM3	0.822207
583.325	-1.23371	0.434747	-2.83777	0.00454303	0.0266113	HNF4A	0.214413
60.3998	-1.23289	0.456019	-2.70359	0.00685959	0.0363908	GYLTL1B	0.0826311
134.657	-1.23115	0.377964	-3.25734	0.00112463	0.00879579	HOXB3	0.0547536
776.241	-1.23115	0.270561	-4.55034	5.35599e-06	0.000105516	CTGF	0.142812
131.041	-1.22984	0.43759	-2.81049	0.00494659	0.0283163	ESR1	2.61628
136.754	-1.22957	0.360003	-3.41544	0.000636785	0.00560045	SAMD12	0.0538736
3494.76	-1.22781	0.344319	-3.56591	0.000362598	0.00357943	TNXB	0.0532979
453.97	-1.22723	0.291595	-4.20868	2.56862e-05	0.000397014	NCKAP5	0.0682154
205.661	-1.22186	0.354252	-3.44913	0.000562404	0.00507361	ASAP3	0.162456
1109.06	-1.21792	0.214442	-5.67949	1.35098e-08	6.10892e-07	DCUN1D1	0.60556
62.9391	-1.21619	0.429794	-2.82971	0.00465898	0.0270815	CDKN1C	0.281966
474.437	-1.21148	0.360214	-3.36324	0.00077034	0.00652926	COL16A1	0.0843513
131.266	-1.21089	0.346612	-3.49351	0.000476707	0.00443668	PEG3	0.270165
112.382	-1.20976	0.43728	-2.76656	0.00566509	0.0313403	TMEM25	0.107944
132.444	-1.20886	0.326805	-3.69902	0.000216434	0.00234766	SARDH	0.12848
1725.26	-1.20738	0.289096	-4.17639	2.96169e-05	0.000448635	ANGPTL3	0.569618
42.7199	-1.20513	0.429545	-2.80559	0.00502242	0.0286152	CCDC85C	0.535845
160.795	-1.20395	0.421133	-2.85884	0.0042519	0.0252715	AMN	0.101499
121.212	-1.20369	0.467363	-2.5755	0.0100095	0.0489063	TRMT10A	0.220128
405.077	-1.20337	0.299675	-4.0156	5.92953e-05	0.00080517	RALGPS1	0.233643
7.44768	-1.20311	0.449835	-2.67455	0.00748293	0.0391169	UBALD1	12.94
60.927	-1.20224	0.464384	-2.58888	0.00962878	0.0475445	SDSL	0.148431
603.203	-1.20218	0.364183	-3.30104	0.000963264	0.00778481	IQCA1	0.220118
124.335	-1.20126	0.426587	-2.81597	0.00486296	0.0279287	NAPSA	0.232145
118.258	-1.20078	0.384029	-3.1268	0.00176721	0.0125112	C21orf62	0.680423
3101.88	-1.20069	0.191006	-6.28615	3.25446e-10	2.33889e-08	USP53	0.0820527
763.745	-1.20034	0.182674	-6.57092	5.00054e-11	4.40216e-09	PXK	0.159523
1223.77	-1.19994	0.258265	-4.64615	3.38187e-06	7.02713e-05	CCDC148	0.0638568
368.575	-1.19718	0.412015	-2.90567	0.00366472	0.022478	SLC9A3	0.340317
328.602	-1.19679	0.296933	-4.0305	5.56592e-05	0.000762041	IDI1	0.25203
909.434	-1.19676	0.349458	-3.42462	0.000615653	0.00545408	CYP1B1	0.11263
414.239	-1.19489	0.310119	-3.85299	0.000116682	0.00140908	QDPR	0.0390133
302.252	-1.19396	0.382328	-3.12286	0.00179101	0.0126404	AKR1C2	0.037195
698.192	-1.19248	0.436541	-2.73166	0.00630162	0.0339345	CR1	0.496725
2896.66	-1.1923	0.195286	-6.10542	1.0253e-09	6.42066e-08	SLMAP	0.220543
109.861	-1.19212	0.438244	-2.72022	0.00652392	0.034915	PGR	0.307277
946.692	-1.19062	0.256553	-4.64085	3.46979e-06	7.17708e-05	NTN4	0.48003
95.7421	-1.18687	0.357962	-3.31564	0.000914342	0.00747848	RNF152	0.0776366
2018.15	-1.18626	0.253581	-4.67804	2.89636e-06	6.13013e-05	RRAS2	0.321073
153.569	-1.18535	0.436866	-2.71331	0.0066614	0.0355255	HOXB-AS3	0.415928
9.10566	-1.18534	0.419616	-2.82482	0.00473074	0.0274025	MRPL41	0.0602661
31.6402	-1.18448	0.345529	-3.42801	0.000608014	0.00540217	C19orf71	1.87236
375.262	-1.18275	0.248434	-4.76083	1.92802e-06	4.33222e-05	FAM171A1	0.0447911
172.315	-1.18231	0.370599	-3.19026	0.00142143	0.0105553	ZSCAN16	0.142265
2521.24	-1.18183	0.163616	-7.22314	5.07994e-13	7.06654e-11	CADPS2	0.0769948
13.0584	-1.18108	0.441687	-2.67402	0.00749479	0.0391452	C19orf52	0.33116
80.9921	-1.17916	0.427308	-2.75951	0.00578881	0.0318699	CADM4	0.163151
250.399	-1.17764	0.343593	-3.42743	0.000609317	0.00540847	SLC25A15	0.952456
2412.13	-1.17758	0.277312	-4.2464	2.17229e-05	0.000345424	ABCB1	1.01583
702.657	-1.17707	0.299771	-3.92655	8.6172e-05	0.00109674	ABCA10	0.118591
373.157	-1.17604	0.440783	-2.66808	0.0076286	0.0396377	MST1P2	0.0955113
20372.4	-1.16915	0.195625	-5.97647	2.28029e-09	1.28454e-07	KTN1	0.151308
4648.7	-1.16821	0.162659	-7.18192	6.87394e-13	8.94742e-11	MYH10	0.205206
3676.13	-1.16709	0.255306	-4.57133	4.84643e-06	9.67893e-05	CA2	0.141837
116.599	-1.16511	0.348869	-3.33967	0.000838786	0.00697317	PCYT2	0.377941
338.241	-1.16435	0.290678	-4.00562	6.18538e-05	0.000834934	MORN2	0.463037
88.8242	-1.1642	0.407389	-2.85772	0.00426697	0.0253528	C2orf15	0.399295
60.5773	-1.16371	0.425835	-2.73276	0.00628058	0.0338774	FBXO44	0.214067
365.418	-1.16179	0.263296	-4.41246	1.02201e-05	0.000183852	TSGA10	0.181777
658.461	-1.1609	0.429379	-2.70367	0.00685778	0.0363908	ZNF658B	0.0899004
61.8558	-1.15473	0.399917	-2.88741	0.00388425	0.0235159	DHRS4-AS1	0.425884
285.787	-1.15094	0.412826	-2.78795	0.00530422	0.0298184	IRF6	0.110844
9035.14	-1.14511	0.247743	-4.62217	3.79754e-06	7.75813e-05	TCEAL4	0.128832
100.533	-1.14451	0.40349	-2.83653	0.00456068	0.0266975	VDR	0.219512
334.838	-1.14373	0.351141	-3.2572	0.00112519	0.00879636	SAMD15	0.0749695
1397.93	-1.139	0.240332	-4.7393	2.14456e-06	4.73701e-05	LRRCC1	0.30869
1377.65	-1.13885	0.361295	-3.15214	0.00162079	0.0117158	NTRK2	0.228741
1905.06	-1.13806	0.210273	-5.41229	6.22237e-08	2.24981e-06	UPF3A	0.127501
1525.69	-1.1352	0.153299	-7.40515	1.31004e-13	2.1315e-11	MSI2	0.0958771
233.636	-1.13433	0.441137	-2.57137	0.0101296	0.0492903	MLANA	0.273009
555.021	-1.13402	0.189843	-5.97349	2.32232e-09	1.29815e-07	MOB1B	0.222673
4438.45	-1.13227	0.279246	-4.05473	5.01915e-05	0.000700883	GATM	0.0535014
54.118	-1.1284	0.348141	-3.24122	0.00119019	0.00917465	HOXC4	0.0485316
2889.17	-1.12396	0.147084	-7.64161	2.14529e-14	4.39255e-12	MYO10	0.305726
711.639	-1.12378	0.27196	-4.13216	3.59374e-05	0.000528987	EXPH5	0.466385
461.176	-1.12242	0.254539	-4.40961	1.03559e-05	0.000186109	AFMID	0.11089
621.575	-1.12133	0.291257	-3.84997	0.000118134	0.00142378	PRDM5	0.149524
402.695	-1.1169	0.272384	-4.10047	4.1231e-05	0.000595584	SVIP	0.398276
133.727	-1.11648	0.349479	-3.19471	0.00139972	0.0104347	ZNF620	0.570815
7459.78	-1.1163	0.155464	-7.18048	6.94657e-13	8.97783e-11	PTPN13	0.472587
133.997	-1.11389	0.365697	-3.04594	0.00231954	0.0154775	LRRC9	0.13479
1180.44	-1.11197	0.274495	-4.05096	5.10073e-05	0.000709005	PBLD	0.166019
143.792	-1.11036	0.36485	-3.04334	0.00233968	0.0156005	AKAP5	0.553241
122.879	-1.10723	0.277097	-3.99582	6.44699e-05	0.000862581	GLRX5	0.0488955
250.912	-1.1064	0.351306	-3.1494	0.00163607	0.011798	PC	0.298415
518.993	-1.10328	0.244544	-4.51159	6.43449e-06	0.000123297	CDKL2	0.0758996
2304.11	-1.10227	0.200598	-5.49491	3.90906e-08	1.50959e-06	ACSL4	0.326968
140.598	-1.10043	0.291561	-3.77425	0.000160491	0.00182904	SLC48A1	0.585177
193.229	-1.09993	0.400844	-2.74404	0.00606885	0.0330917	KIAA1683	0.0530162
656.395	-1.08865	0.291923	-3.72924	0.000192057	0.00213536	KIT	0.195099
10.7161	-1.08848	0.424333	-2.56516	0.0103128	0.0499414	SLC8A1-AS1	0.385971
679.554	-1.08709	0.238619	-4.55575	5.21996e-06	0.000103059	CCNB1IP1	0.0553464
71.8948	-1.08286	0.40341	-2.68427	0.00726875	0.0382717	DLSTP1	0.221884
369.25	-1.0813	0.413282	-2.61636	0.00888716	0.0444645	COLEC11	0.104013
127.185	-1.07826	0.298949	-3.60684	0.000309946	0.00316423	GCDH	0.0701143
2504.38	-1.07812	0.302692	-3.56177	0.000368363	0.00362922	PLCE1	0.14548
812.502	-1.07806	0.201362	-5.35382	8.61185e-08	2.97787e-06	TRIM2	0.0746582
540.794	-1.07459	0.313133	-3.43174	0.000599733	0.00533379	ST3GAL6	0.580168
1936.7	-1.07215	0.221612	-4.83798	1.31166e-06	3.0997e-05	CFAP126	0.103923
678.018	-1.0718	0.356411	-3.00722	0.00263651	0.0172452	PMS2P4	0.0804028
295.281	-1.07077	0.279745	-3.82767	0.000129362	0.00153175	SUGP1	1.39275
264.944	-1.06975	0.281126	-3.80523	0.000141672	0.00165386	PNKD	0.106805
100.88	-1.06868	0.408767	-2.61439	0.00893869	0.0446518	TRAF3IP3	0.220615
216.35	-1.06608	0.40694	-2.61975	0.00879943	0.0441863	CFAP53	0.208052
533.464	-1.06544	0.281172	-3.78927	0.000151091	0.00174042	RDH10	0.206262
215.846	-1.06497	0.267235	-3.98516	6.74355e-05	0.000895435	LSM1	0.127331
7521	-1.06454	0.18379	-5.79219	6.94732e-09	3.40325e-07	TLK1	0.188738
919.432	-1.06309	0.265579	-4.00292	6.25644e-05	0.000842032	CCDC30	0.266454
366.065	-1.06135	0.351305	-3.02116	0.00251805	0.0165737	SLC16A7	0.217259
1515.13	-1.06093	0.41212	-2.57431	0.0100439	0.0490303	CCDC8	0.129158
24.8327	-1.06084	0.400391	-2.6495	0.00806119	0.0413574	PAQR8	0.339247
820.768	-1.06037	0.387728	-2.73484	0.00624111	0.0337427	SRPX2	0.149451
68.2708	-1.06016	0.394452	-2.68768	0.00719498	0.0379271	PTGER4	0.107163
154.135	-1.05928	0.369718	-2.86511	0.00416868	0.0248824	SLC26A6	0.223403
2459.46	-1.0571	0.30148	-3.50636	0.000454287	0.00427828	WBP5	0.433687
335.381	-1.05544	0.407694	-2.58881	0.00963082	0.0475445	ZNF385B	0.312044
1544.38	-1.05437	0.188103	-5.60527	2.07933e-08	8.89473e-07	PNRC2	0.0628309
551.125	-1.05362	0.242531	-4.34426	1.39749e-05	0.00023756	NINL	0.0798155
118.676	-1.05294	0.398043	-2.64528	0.00816224	0.0417576	PITPNM3	0.0741797
331.714	-1.05151	0.268789	-3.91203	9.15233e-05	0.00115501	FMO5	0.178544
611.547	-1.0474	0.323695	-3.23577	0.00121314	0.00930826	ST14	0.299109
294.516	-1.04704	0.365106	-2.86776	0.00413389	0.0247233	C1orf21	0.285554
1326.31	-1.04522	0.239031	-4.37273	1.22701e-05	0.00021397	BLNK	0.268722
1806.29	-1.04189	0.173989	-5.98826	2.12096e-09	1.21542e-07	CPEB4	0.116817
562.382	-1.03747	0.293969	-3.52916	0.000416876	0.00400461	FN3K	0.0587267
1411	-1.03657	0.162938	-6.36176	1.99458e-10	1.50195e-08	MAPKAP1	0.138011
272.572	-1.03532	0.263481	-3.92938	8.51643e-05	0.0010868	IQCH	0.0590891
932.127	-1.03463	0.257804	-4.01326	5.98855e-05	0.000811974	LRRC6	0.376943
89.3348	-1.03439	0.301849	-3.42686	0.00061061	0.00541731	NR2F6	0.0607166
3101.33	-1.03308	0.18353	-5.62892	1.81345e-08	7.94387e-07	ZC3H6	0.130542
1396.25	-1.03061	0.292809	-3.51975	0.000431947	0.00412329	FGFR2	0.143047
79.2802	-1.0299	0.394821	-2.60852	0.00909335	0.0453312	SCARF2	0.101952
461.401	-1.02978	0.251142	-4.10039	4.1246e-05	0.000595584	NAALADL2	0.186564
8.1621	-1.02932	0.371954	-2.76734	0.0056516	0.0312846	NNT-AS1	0.0354497
532.828	-1.02882	0.270741	-3.80003	0.000144681	0.00168252	PDE3B	0.365478
983.33	-1.02545	0.264636	-3.87494	0.000106653	0.00131143	ZNF483	0.17863
1950.21	-1.023	0.378209	-2.70485	0.00683361	0.0362741	AOX1	0.168562
376.309	-1.02226	0.287176	-3.55969	0.000371287	0.00365333	SAT2	0.112155
280.158	-1.01869	0.287825	-3.53928	0.000401213	0.0038828	KIF23	0.0461096
358.817	-1.01801	0.278614	-3.65382	0.000258364	0.00273731	C2orf74	0.421281
2651.47	-1.01719	0.197187	-5.15851	2.48919e-07	7.45684e-06	NEDD4L	0.117639
12799.7	-1.01715	0.362566	-2.80541	0.00502532	0.0286152	ANK2	0.418783
548.725	-1.01679	0.233722	-4.35044	1.35863e-05	0.00023191	AP1AR	0.111142
886.575	-1.01628	0.242753	-4.1865	2.8329e-05	0.000432361	ZDHHC2	0.0817393
4576.12	-1.01234	0.213395	-4.74396	2.09579e-06	4.64617e-05	TOPORS	0.0778998
42.545	-1.01108	0.355268	-2.84597	0.00442761	0.0260861	NME6	0.120354
6542.89	-1.01004	0.249411	-4.0497	5.12836e-05	0.000711218	CA12	0.0977909
906.144	-1.00939	0.247158	-4.084	4.42676e-05	0.000631211	MAPK10	0.345309
669.154	-1.00671	0.24456	-4.11641	3.84815e-05	0.00056145	ICA1	0.0989328
669.721	-1.00531	0.272399	-3.6906	0.00022373	0.00241387	LTBP4	0.055907
2132.89	-1.00285	0.195773	-5.12254	3.0145e-07	8.76128e-06	DZIP1	0.412987
73.9969	-1.00058	0.280565	-3.5663	0.000362059	0.00357604	SPHK2	0.0434454
1787.39	-1.0004	0.18208	-5.4943	3.92268e-08	1.51127e-06	ERMP1	0.136725
1075.02	-0.996251	0.227518	-4.37878	1.19344e-05	0.000209317	ZNF252P	0.327412
186.674	-0.994105	0.376349	-2.64144	0.00825541	0.042116	KREMEN1	0.366942
158.711	-0.993985	0.362041	-2.7455	0.00604184	0.0329642	TSTD1	0.1352
865.061	-0.993498	0.268536	-3.69968	0.000215868	0.00234292	PNP	0.132089
165.746	-0.993201	0.378574	-2.62353	0.00870237	0.0438924	MCEE	0.119256
890.613	-0.991952	0.194065	-5.11145	3.19696e-07	9.20351e-06	HABP4	0.0592821
858.315	-0.99133	0.222444	-4.45654	8.32937e-06	0.000154011	2024-03-02	0.182811
1436.31	-0.988316	0.239903	-4.11964	3.79458e-05	0.00055452	NR3C2	0.270073
107.121	-0.987764	0.356046	-2.77426	0.00553272	0.0308232	CAPN10	0.251631
117.733	-0.987065	0.275419	-3.58387	0.000338542	0.0033897	SFXN5	0.0604759
1092.46	-0.987037	0.257517	-3.83291	0.000126638	0.0015034	VEPH1	0.185292
4862.84	-0.985514	0.190304	-5.17864	2.23511e-07	6.80686e-06	ACADM	0.0795231
69.2468	-0.983862	0.309008	-3.18393	0.00145288	0.0107669	PAQR7	0.0632793
153.2	-0.983063	0.273054	-3.60025	0.000317907	0.00323103	LINC00472	0.104037
197.381	-0.98295	0.352216	-2.79076	0.00525842	0.0296211	MAPK8IP1	0.576317
557.523	-0.981127	0.276376	-3.54998	0.000385263	0.00376039	RAB29	0.134716
182.656	-0.980145	0.220062	-4.45395	8.43057e-06	0.000155654	PIGQ	0.198116
91.5996	-0.979389	0.335603	-2.91829	0.00351953	0.0218151	FAM73B	0.0764846
2935.99	-0.976736	0.17583	-5.55499	2.77625e-08	1.13434e-06	IQGAP2	0.0550186
81.8689	-0.976234	0.344762	-2.83162	0.0046313	0.0269895	TPST2	0.159165
147.257	-0.975666	0.372421	-2.61979	0.0087983	0.0441863	MDH1B	0.088942
164.265	-0.975147	0.372377	-2.61871	0.00882637	0.0442727	TMEM117	0.587686
56.4809	-0.974008	0.37012	-2.6316	0.0084984	0.0430522	SOD3	0.0808084
225.472	-0.974004	0.22456	-4.33738	1.44189e-05	0.00024397	TLE2	0.0482156
121.44	-0.973633	0.352467	-2.76234	0.00573882	0.0316234	TIAM2	0.0934711
330.745	-0.971285	0.352891	-2.75236	0.00591668	0.0323977	ACOT2	0.165037
349.78	-0.969907	0.332092	-2.92059	0.00349364	0.0216973	PFDN4	0.595533
260.206	-0.969642	0.342748	-2.82902	0.00466904	0.0271227	PARK2	0.315433
473.477	-0.969608	0.254487	-3.81005	0.000138938	0.00162821	PAQR5	0.439037
1612.3	-0.968847	0.136819	-7.08124	1.42865e-12	1.72413e-10	TBC1D9	0.136418
584.757	-0.967758	0.316249	-3.06011	0.00221253	0.0149328	CXCL14	0.177571
358.814	-0.967295	0.221774	-4.36163	1.29098e-05	0.000222568	BZRAP1	0.161489
647.087	-0.963948	0.292822	-3.29192	0.000995045	0.00799999	SLC25A29	0.109111
55.9402	-0.963379	0.353196	-2.7276	0.00637965	0.0342333	C7orf43	0.183813
825.495	-0.962964	0.191573	-5.02661	4.9922e-07	1.34575e-05	HMGCR	0.0722799
1260.43	-0.962958	0.227574	-4.23142	2.32225e-05	0.000364499	NUDT4	0.047238
1100.32	-0.9619	0.175779	-5.47223	4.44418e-08	1.68371e-06	PDHB	0.842646
7.09153	-0.960385	0.350523	-2.73987	0.00614642	0.0333749	HTATSF1P2	0.095572
651.886	-0.958778	0.212083	-4.52077	6.16137e-06	0.000118688	JMY	0.171071
170.353	-0.955401	0.230703	-4.14126	3.45404e-05	0.00050966	AK6	0.510422
273.327	-0.954846	0.288157	-3.31363	0.000920942	0.00752571	L2HGDH	0.0934363
1085.62	-0.954506	0.17446	-5.47121	4.46965e-08	1.68984e-06	DAP	0.113176
360.314	-0.954402	0.332726	-2.86843	0.00412511	0.0246789	FGFR3	0.131403
2261.52	-0.953845	0.151288	-6.30483	2.88517e-10	2.1115e-08	TBC1D14	0.0965565
375.411	-0.953411	0.25255	-3.77514	0.000159916	0.00182706	SLC43A2	0.176084
1257.48	-0.953403	0.175684	-5.42682	5.73678e-08	2.09922e-06	CAB39	0.115928
1536.75	-0.953171	0.183393	-5.19743	2.02063e-07	6.21536e-06	PNPLA8	0.062624
285.084	-0.95125	0.217664	-4.37027	1.24091e-05	0.000215979	MFHAS1	0.293598
283.232	-0.950754	0.316583	-3.00317	0.0026718	0.0174384	MUTYH	0.0953691
667.595	-0.949454	0.21067	-4.50684	6.58014e-06	0.000125429	BCAM	0.0751313
1423.77	-0.948139	0.221764	-4.27544	1.9076e-05	0.000308448	OMA1	0.297856
74.7423	-0.948023	0.343645	-2.75873	0.00580265	0.0319269	PLA2G15	9.38282
340.06	-0.947601	0.257654	-3.6778	0.00023525	0.0025262	FAM102A	0.455574
113.076	-0.946974	0.327761	-2.88922	0.00386201	0.0234045	CHRD	0.267075
72.4237	-0.946076	0.341784	-2.76806	0.00563917	0.0312348	USP51	0.115438
8471.94	-0.944231	0.172155	-5.48476	4.14037e-08	1.59177e-06	PEBP1	0.0658258
1781.28	-0.942805	0.214434	-4.3967	1.09907e-05	0.000196794	EPB41L3	0.0895493
587.731	-0.942781	0.20337	-4.63579	3.55581e-06	7.33004e-05	GPATCH4	0.178765
218.734	-0.942359	0.261954	-3.59742	0.000321393	0.00325918	PLCD4	0.0639231
555.806	-0.942128	0.242822	-3.87991	0.000104496	0.00128951	LZTFL1	0.237831
91.5735	-0.941807	0.366876	-2.5671	0.0102553	0.0497293	TMEM164	0.610572
3584.81	-0.939243	0.358864	-2.61726	0.00886375	0.0443793	ACSM2A	0.0560229
2107.32	-0.939049	0.188057	-4.99342	5.93192e-07	1.5621e-05	AUH	0.0879036
286.627	-0.938914	0.311253	-3.01657	0.00255655	0.0168066	PANK1	0.446358
881.461	-0.938798	0.343973	-2.72928	0.00634735	0.0341002	KCNJ15	0.165386
134.639	-0.938044	0.278953	-3.36273	0.00077176	0.00653825	IRF2BPL	1.49278
203.55	-0.935691	0.279869	-3.34332	0.000827827	0.00690098	PRKCE	0.115943
497.847	-0.934954	0.197222	-4.74061	2.13076e-06	4.71224e-05	UQCRC1	0.0622427
2368.4	-0.934786	0.269393	-3.46997	0.000520516	0.00475695	CCDC91	0.93093
4602.9	-0.933911	0.15864	-5.88699	3.93299e-09	2.04191e-07	DLD	0.116835
15454.1	-0.933054	0.213018	-4.38016	1.1859e-05	0.000208396	RPL26	0.271259
48.8869	-0.932634	0.28263	-3.29984	0.00096739	0.0078107	SYNJ2BP	0.184507
217.814	-0.932021	0.35553	-2.6215	0.00875445	0.0440414	CFAP54	0.0638912
336.836	-0.931351	0.299053	-3.11433	0.00184361	0.0129465	WASF3	0.253551
1560.25	-0.930757	0.239483	-3.88653	0.000101689	0.00126317	TCEAL3	0.0814742
2370.23	-0.930079	0.206596	-4.50193	6.73385e-06	0.000128075	EBAG9	0.21215
890.527	-0.930065	0.351367	-2.64699	0.0081212	0.041606	SEMA3C	2.91288
1683.42	-0.92812	0.184967	-5.01777	5.22751e-07	1.40296e-05	RALBP1	0.386352
397.277	-0.925819	0.310361	-2.98304	0.00285399	0.0183775	MSRA	0.268421
9147.31	-0.925511	0.298255	-3.10308	0.00191516	0.0133347	DSP	0.21013
2694.64	-0.925498	0.156941	-5.89709	3.69961e-09	1.93175e-07	LARP4	0.194751
3365.72	-0.925152	0.142733	-6.48171	9.06907e-11	7.37793e-09	PDZD8	0.068234
709.407	-0.924588	0.21749	-4.25117	2.12653e-05	0.000339333	RALGPS2	0.170863
455.635	-0.923955	0.21015	-4.39665	1.09936e-05	0.000196794	ARHGAP6	0.130287
1181.88	-0.923275	0.179272	-5.15013	2.60299e-07	7.7129e-06	CHP1	0.0857944
1331.34	-0.922627	0.186568	-4.94524	7.60485e-07	1.93494e-05	EIF3J	0.0735377
924.972	-0.922303	0.350868	-2.62863	0.00857294	0.0433235	MAL2	0.106608
2492.66	-0.921093	0.344774	-2.67158	0.00754945	0.039363	SCIN	0.184797
1139.7	-0.919152	0.207391	-4.43196	9.33785e-06	0.000169486	CCDC25	0.118825
363.483	-0.918798	0.261247	-3.51696	0.000436513	0.004156	TUFT1	0.158946
360.65	-0.918132	0.257246	-3.56909	0.000358229	0.00354976	MINA	0.140788
159.388	-0.917421	0.235245	-3.89986	9.62498e-05	0.00120713	ZNRF3	0.121084
586.728	-0.917146	0.19768	-4.63954	3.49186e-06	7.21453e-05	CDKL1	0.0704258
1630.14	-0.915391	0.232703	-3.93374	8.36348e-05	0.00107103	OXCT1	0.214538
92.6595	-0.915148	0.318371	-2.87447	0.00404702	0.0242675	RABEP2	0.361956
1403.29	-0.914995	0.18592	-4.92144	8.59119e-07	2.14462e-05	PTPN4	0.159695
1731.18	-0.914204	0.211164	-4.32935	1.49552e-05	0.000251642	SOX6	0.138317
1873.74	-0.913746	0.18867	-4.84309	1.27834e-06	3.0293e-05	ZHX1	0.0822097
294.069	-0.912746	0.267324	-3.41438	0.000639264	0.00561954	GALM	0.0826808
6826.65	-0.912564	0.176948	-5.15726	2.50592e-07	7.47387e-06	MAN1A2	0.171184
180.755	-0.912325	0.293965	-3.10351	0.00191238	0.0133318	MLF1	0.267031
798.496	-0.911144	0.237679	-3.83351	0.000126327	0.00150069	CNNM2	0.0632244
562.567	-0.910502	0.242933	-3.74796	0.00017828	0.00200915	LZIC	0.181047
96.617	-0.910148	0.323166	-2.81635	0.00485731	0.0279113	2024-09-01	0.0394624
1158.06	-0.909402	0.310732	-2.92664	0.00342641	0.0213395	PDZK1IP1	0.0408766
613.831	-0.9088	0.187096	-4.85741	1.1893e-06	2.85919e-05	CSRP1	0.0964359
579.739	-0.908741	0.253552	-3.58404	0.000338318	0.00338932	FRK	0.0982941
199.952	-0.901408	0.243948	-3.69508	0.000219818	0.0023773	CTIF	0.128115
212.334	-0.900057	0.307943	-2.9228	0.00346896	0.0215603	MRC2	0.113544
2974.14	-0.89998	0.227876	-3.94943	7.8339e-05	0.00101462	DNAJC19	0.0932201
6678.46	-0.899878	0.198891	-4.52448	6.0545e-06	0.000116876	PTMS	0.0793398
480.039	-0.89941	0.225703	-3.98493	6.7501e-05	0.000895435	LAMTOR3	0.633147
565.4	-0.899392	0.234534	-3.8348	0.000125664	0.00149672	MRPL47	0.206236
219.802	-0.897275	0.283305	-3.16718	0.00153928	0.0112833	ESRP2	0.10074
78.0347	-0.897081	0.347536	-2.58126	0.00984402	0.0483004	FBF1	0.538009
7644.5	-0.894146	0.190382	-4.69658	2.64547e-06	5.68496e-05	GOLIM4	0.070526
327.589	-0.893865	0.298997	-2.98954	0.00279398	0.0180613	DLG2	0.177519
312.668	-0.893112	0.257062	-3.47431	0.000512172	0.00470429	COPG2	0.0918201
417.829	-0.892804	0.310879	-2.87187	0.00408048	0.0244279	NME5	0.113627
552.725	-0.892705	0.255009	-3.50068	0.000464074	0.00434351	CLDN10	0.103862
571.48	-0.891847	0.246003	-3.62535	0.000288565	0.0029895	MATN2	0.0705936
382.182	-0.888381	0.301658	-2.945	0.0032296	0.0203643	MYOM3	0.151648
715.849	-0.888115	0.276774	-3.20881	0.00133286	0.0100491	KIAA1143	0.0712406
1314.99	-0.887712	0.246366	-3.60322	0.000314297	0.00320326	RAB11FIP3	0.211105
46.0128	-0.887035	0.288137	-3.07851	0.00208037	0.014236	NFKBIB	0.0662495
519.67	-0.886527	0.244343	-3.62821	0.000285397	0.00297019	UQCRFS1	0.43811
1986.3	-0.885324	0.302254	-2.92907	0.00339976	0.0212316	NEXN	0.178901
3176.18	-0.884843	0.123973	-7.13736	9.51401e-13	1.2124e-10	SMARCC1	0.176925
484.912	-0.884016	0.285977	-3.09121	0.00199342	0.0137651	PPM1K	0.639861
1545.83	-0.882013	0.313445	-2.81393	0.00489395	0.0280713	COL14A1	0.0776732
321.838	-0.879661	0.25508	-3.44857	0.000563561	0.00508153	TOMM5	0.105038
464.48	-0.87803	0.300815	-2.91883	0.00351343	0.0217921	COBL	0.148485
2912.5	-0.87696	0.177074	-4.9525	7.32652e-07	1.87516e-05	TBC1D4	0.201377
704.899	-0.875812	0.214132	-4.09006	4.31259e-05	0.000617999	LYPLAL1	0.0737175
720.855	-0.874373	0.195584	-4.47057	7.80126e-06	0.000145212	MRPL33	0.0614761
114.679	-0.874069	0.313379	-2.78918	0.00528417	0.0297294	LARP6	0.294431
236.231	-0.873572	0.232242	-3.76148	0.000168913	0.00191901	SGPP1	0.0878047
198.993	-0.872631	0.339579	-2.56974	0.0101774	0.0494435	HOXD4	0.9981
913.89	-0.871689	0.234729	-3.7136	0.000204334	0.00224447	CYP51A1	0.237628
345.911	-0.871033	0.314671	-2.76807	0.00563889	0.0312348	FRG1HP	0.17703
407.47	-0.871032	0.205804	-4.23233	2.3128e-05	0.000363329	ATPAF1	0.185754
1561.71	-0.870794	0.241302	-3.60873	0.000307695	0.00314477	THSD7A	0.249514
1547.42	-0.870549	0.240826	-3.61485	0.000300526	0.0030836	KITLG	0.175514
10296.6	-0.867752	0.164861	-5.26354	1.41309e-07	4.54158e-06	ARHGAP5	0.153004
1451.59	-0.866047	0.209934	-4.12533	3.70204e-05	0.000542302	ERBB2	0.175322
245.805	-0.865745	0.328953	-2.63182	0.00849283	0.0430381	PDZRN3	0.125389
228.446	-0.865319	0.240167	-3.60299	0.000314576	0.00320432	FOXP4	0.49281
14945.4	-0.865288	0.157259	-5.50231	3.74846e-08	1.4627e-06	GOLGB1	0.139998
1419.2	-0.862443	0.21909	-3.93649	8.26834e-05	0.00106183	MTIF3	0.127611
818.351	-0.862194	0.245554	-3.51121	0.000446067	0.00421345	BCAS2	0.523779
654.848	-0.861179	0.221439	-3.88901	0.000100655	0.00125289	APEH	0.222317
948.57	-0.860394	0.176476	-4.87542	1.08578e-06	2.6523e-05	IMPACT	0.18642
451.487	-0.860235	0.253706	-3.39068	0.000697198	0.00602536	CACHD1	0.139728
11435.3	-0.860095	0.178643	-4.81462	1.47483e-06	3.41932e-05	SEC62	0.103053
77.2347	-0.859781	0.322689	-2.66442	0.00771201	0.0400046	SNX21	0.337067
1513.8	-0.859445	0.196383	-4.37637	1.20672e-05	0.000211037	NDUFB5	0.0789129
213.931	-0.85891	0.239339	-3.58867	0.00033237	0.00334075	KIAA1522	0.133804
414.016	-0.85877	0.330862	-2.59555	0.00944387	0.046827	IL17RB	0.214647
1209.56	-0.858367	0.173203	-4.95585	7.20146e-07	1.84834e-05	IFT57	0.18244
431.218	-0.856998	0.214935	-3.98725	6.6844e-05	0.000889122	PAPLN	0.204886
2809.49	-0.855123	0.206467	-4.1417	3.44743e-05	0.000509097	CFDP1	0.121757
287.998	-0.854663	0.253607	-3.37003	0.000751592	0.00639713	CNN2	0.154813
1602.11	-0.853035	0.24167	-3.52975	0.000415948	0.00399991	ACADSB	0.153854
1397.46	-0.85144	0.224845	-3.78678	0.000152609	0.00175457	IFT74	0.21387
5944.83	-0.849901	0.172748	-4.91988	8.65961e-07	2.15285e-05	EEA1	0.153726
391.964	-0.848152	0.220405	-3.84815	0.000119011	0.00142962	PIP4K2C	0.0554548
641.178	-0.847933	0.21353	-3.97103	7.15619e-05	0.000941569	PARD6B	0.360305
270.936	-0.847569	0.300942	-2.81639	0.00485672	0.0279113	CERKL	0.124042
1277.32	-0.847121	0.163639	-5.17677	2.25765e-07	6.85685e-06	CCDC66	0.106464
2411.31	-0.846753	0.163244	-5.18704	2.13661e-07	6.53279e-06	CSPP1	0.0381078
266.507	-0.846723	0.26744	-3.16603	0.00154534	0.011305	NQO2	0.102659
3335.14	-0.845544	0.153654	-5.50292	3.73554e-08	1.46079e-06	TBC1D1	0.265231
391.065	-0.845166	0.238038	-3.55056	0.00038442	0.00375618	HAGH	0.188089
1786.69	-0.84015	0.165503	-5.07635	3.84763e-07	1.08036e-05	LARP7	0.207317
305.673	-0.839912	0.241187	-3.48241	0.000496928	0.00459205	FAM63A	0.79309
690.432	-0.839877	0.234512	-3.58138	0.000341788	0.00341844	SCPEP1	0.274945
233.26	-0.839391	0.274409	-3.0589	0.0022215	0.0149713	C11orf74	0.105985
104.233	-0.837908	0.265901	-3.1512	0.00162599	0.0117485	NACC1	0.106835
844.363	-0.835887	0.248721	-3.36074	0.000777344	0.00657029	PPARA	0.514395
635.655	-0.834416	0.323793	-2.577	0.00996616	0.0487422	SOBP	0.490531
631.698	-0.833828	0.313623	-2.6587	0.0078443	0.0404918	LRRIQ1	0.152564
8934	-0.8334	0.180167	-4.6257	3.73334e-06	7.65273e-05	LAMB1	0.377763
123.968	-0.833148	0.269306	-3.09369	0.00197686	0.0136871	MKRN2	0.0910626
529.57	-0.833138	0.296615	-2.80882	0.00497239	0.0283872	KCNQ1	0.250863
1457.34	-0.82824	0.176745	-4.68609	2.7848e-06	5.94232e-05	ATP6V1A	0.131067
3537.21	-0.82553	0.30908	-2.67092	0.0075643	0.039403	CYR61	0.108222
1276.97	-0.825107	0.185951	-4.43722	9.11266e-06	0.000165894	NEK4	0.716741
279.398	-0.823202	0.175519	-4.6901	2.73068e-06	5.83368e-05	VTI1B	0.191937
271.938	-0.823104	0.269879	-3.0499	0.00228916	0.0153253	KRBA2	0.166552
3045.94	-0.822956	0.222696	-3.69542	0.000219526	0.00237696	UBE2Q2	0.132085
1351.96	-0.822186	0.178029	-4.61826	3.86964e-06	7.87014e-05	ZMPSTE24	0.208797
6226.57	-0.821145	0.157866	-5.20152	1.97668e-07	6.13645e-06	PPIG	0.175416
4302.06	-0.821001	0.174283	-4.71074	2.46816e-06	5.35613e-05	CHD3	0.0919679
16246.7	-0.818471	0.226367	-3.61568	0.000299566	0.00307549	ATP1B1	0.138423
5399.46	-0.818229	0.191186	-4.27976	1.87099e-05	0.000303337	CBWD1	0.164031
812.337	-0.816963	0.202505	-4.0343	5.47663e-05	0.000750945	PCCB	0.135588
296.424	-0.816765	0.293487	-2.78296	0.00538649	0.0301932	RAP1GAP2	0.0731491
1273.83	-0.815865	0.18676	-4.36853	1.25088e-05	0.0002173	ZNF652	0.270988
1251.59	-0.814968	0.160782	-5.06878	4.00369e-07	1.11901e-05	UBP1	0.0583478
9182.73	-0.81336	0.238036	-3.41696	0.000633235	0.0055773	TRIM44	0.0825103
1267.95	-0.812345	0.170707	-4.75872	1.94825e-06	4.36154e-05	MAN1A1	0.182648
1905.62	-0.810278	0.204533	-3.9616	7.44488e-05	0.000973927	EVI5	0.181112
293.255	-0.809933	0.303196	-2.67132	0.00755536	0.0393825	FAM184B	2.47335
660.998	-0.80908	0.252662	-3.20223	0.0013637	0.0102224	RPRD1A	1.53187
1101.31	-0.808549	0.186942	-4.32512	1.52446e-05	0.000255332	ZDHHC6	0.330619
2119.91	-0.806452	0.17389	-4.6377	3.52309e-06	7.27082e-05	RTF1	0.0683096
2065.27	-0.805628	0.241974	-3.3294	0.000870344	0.00719287	CLCN5	0.117382
477.402	-0.805095	0.217566	-3.70046	0.00021521	0.00233717	PFN2	0.222286
221.853	-0.80472	0.245562	-3.27705	0.00104897	0.00832913	C2orf47	0.329944
1416.64	-0.801795	0.198478	-4.03973	5.35131e-05	0.000735422	FAM133B	0.245976
3780.29	-0.801473	0.144545	-5.54479	2.9431e-08	1.18132e-06	ZNF664	0.171711
1308.71	-0.801472	0.172146	-4.65576	3.22786e-06	6.76107e-05	AP5M1	0.339072
223.208	-0.801261	0.283052	-2.83079	0.00464334	0.0270208	CASC5	0.14203
660.805	-0.801068	0.271658	-2.94881	0.00318995	0.0201735	VPS37B	0.0999086
97.0438	-0.800136	0.277507	-2.8833	0.00393528	0.0237537	BTG2	0.0300758
638.994	-0.799968	0.288562	-2.77225	0.00556696	0.0309615	RAB23	0.277389
1312.04	-0.799962	0.24052	-3.32597	0.000881104	0.00726203	EMX2	0.0808693
1359.58	-0.79993	0.207826	-3.84904	0.000118582	0.00142635	ZNF268	1.17506
709.999	-0.799325	0.191044	-4.18398	2.86452e-05	0.000435595	AGPAT3	0.0532888
369.84	-0.798078	0.24138	-3.30631	0.000945332	0.00766657	MBOAT2	0.105186
1649.73	-0.795465	0.293582	-2.70952	0.00673815	0.0358614	GHR	0.139096
27.0109	-0.79419	0.286657	-2.77052	0.0055967	0.0310657	PWARSN	0.0712556
9599.05	-0.792967	0.220791	-3.59149	0.000328796	0.00331397	TGFBR3	0.164258
4969.36	-0.792451	0.220197	-3.59883	0.000319649	0.00324511	RSRC2	0.340391
569.988	-0.791158	0.18007	-4.3936	1.11487e-05	0.000198789	SCAP	0.42058
12481.2	-0.789531	0.155191	-5.08748	3.62846e-07	1.02833e-05	TRIP11	0.103953
68.2738	-0.78916	0.305469	-2.58344	0.00978206	0.048074	PDP2	0.175109
413.165	-0.787914	0.291739	-2.70075	0.00691831	0.0366383	TRIB1	0.151758
4450.76	-0.787773	0.125889	-6.25769	3.90731e-10	2.72808e-08	KIAA2018	0.0928114
1558.23	-0.786486	0.254581	-3.08934	0.00200602	0.0138364	GCSH	0.130168
1099.7	-0.78554	0.178934	-4.3901	1.13298e-05	0.000201231	STRBP	0.100193
375.467	-0.784897	0.268226	-2.92625	0.00343071	0.021359	TIMM21	0.280329
1265.32	-0.78438	0.149791	-5.23649	1.63663e-07	5.18682e-06	AMFR	0.195816
1757.84	-0.783486	0.215201	-3.64071	0.000271886	0.00285566	CEP70	0.0975954
571.73	-0.783292	0.198313	-3.94977	7.82264e-05	0.00101388	CDC37L1	1.38129
1599.12	-0.781882	0.223085	-3.50486	0.000456855	0.00429993	FAM107B	0.641706
3570.05	-0.781245	0.17006	-4.59393	4.34977e-06	8.73934e-05	RABEP1	0.246207
1101.42	-0.781088	0.23686	-3.29769	0.00097485	0.00785354	SEMA5A	0.0867913
1535.33	-0.780841	0.176766	-4.41738	9.99067e-06	0.000180079	MTIF2	0.303985
570.291	-0.780248	0.187833	-4.15394	3.26794e-05	0.00048574	AAGAB	0.149274
1258.95	-0.780238	0.228413	-3.41591	0.000635702	0.00559363	UROS	0.0563356
97.5679	-0.779775	0.282699	-2.75833	0.00580984	0.0319567	LSM4	0.558472
946.182	-0.779346	0.178837	-4.35786	1.31343e-05	0.000225496	BCR	0.357875
7392.18	-0.778688	0.142286	-5.4727	4.43228e-08	1.6827e-06	TOP2B	0.275477
511.928	-0.778673	0.219186	-3.55257	0.000381491	0.00372957	EXOSC3	0.112182
2429.79	-0.778052	0.190394	-4.08653	4.3788e-05	0.000624863	ACACB	0.0945332
1475.48	-0.777425	0.208745	-3.72428	0.000195873	0.00216853	UCHL5	0.19491
362.227	-0.775987	0.240999	-3.21988	0.00128246	0.00973763	CAAP1	0.193617
458.469	-0.774415	0.229706	-3.37133	0.000748066	0.0063701	DCLRE1A	0.122382
447.957	-0.774156	0.25215	-3.07022	0.00213904	0.0145719	RNF8	3.09808
3898.19	-0.774054	0.202855	-3.8158	0.000135742	0.00159486	ACAT1	0.0512192
763.389	-0.772917	0.238884	-3.23553	0.00121416	0.00931217	DENND1B	2.17144
298.834	-0.771185	0.283272	-2.72242	0.00648062	0.034724	THNSL1	0.318176
2380.51	-0.770252	0.166854	-4.61633	3.90595e-06	7.9263e-05	XPA	0.0688321
1108.67	-0.769774	0.165518	-4.65068	3.30835e-06	6.90584e-05	MICU2	0.170407
705.885	-0.769125	0.210133	-3.66017	0.000252044	0.00267969	SYDE2	0.0529653
1237.68	-0.768189	0.201688	-3.80879	0.000139647	0.00163525	NDUFA5	0.0453305
312.386	-0.76723	0.24586	-3.1206	0.00180484	0.0127232	NAAA	0.148034
478.409	-0.766302	0.214148	-3.57837	0.000345748	0.00344339	MTRF1L	0.14094
1486.54	-0.76622	0.258701	-2.96179	0.00305852	0.0194607	FRG1BP	0.173407
797.56	-0.765434	0.181565	-4.21576	2.48938e-05	0.000386734	CDC14A	0.0749728
439.602	-0.764502	0.251471	-3.04012	0.00236481	0.0157277	AFAP1L2	0.0876833
565.583	-0.761942	0.168005	-4.53523	5.75408e-06	0.000112266	MRS2	0.250465
2923.37	-0.7614	0.231557	-3.28817	0.00100841	0.00808812	LAMA2	0.171018
560.075	-0.75983	0.236305	-3.21546	0.00130236	0.00985996	ARHGEF3	0.0792569
256.039	-0.759341	0.25542	-2.97291	0.00294989	0.0189015	CPEB3	0.0810823
427.844	-0.75917	0.209394	-3.62555	0.000288343	0.0029895	ATF1	0.235272
331.212	-0.759092	0.244472	-3.10503	0.00190262	0.0132891	ATP6V0B	0.0352586
941.718	-0.758495	0.234685	-3.23196	0.00122942	0.00942126	CTNNAL1	1.64291
37029.1	-0.75842	0.170812	-4.4401	8.99186e-06	0.000164187	AKAP9	0.257056
2180.53	-0.758394	0.138962	-5.45755	4.82763e-08	1.81016e-06	ARHGAP12	0.15661
2450.23	-0.757221	0.185912	-4.073	4.64112e-05	0.000657661	CLMN	0.0940551
357.616	-0.756662	0.282865	-2.675	0.007473	0.0390762	C11orf63	0.382274
191.844	-0.756149	0.215877	-3.50268	0.000460607	0.00432439	DDAH2	0.0626802
2719.85	-0.755944	0.160739	-4.70294	2.56443e-06	5.53036e-05	TMF1	0.136563
1290.16	-0.755482	0.23844	-3.16844	0.00153262	0.0112435	WDR78	0.179719
1013.89	-0.755275	0.210472	-3.58849	0.000332603	0.00334125	CTSH	0.124898
2201.95	-0.754906	0.210319	-3.58933	0.000331531	0.00333415	TPMT	0.127041
2091.78	-0.754508	0.156692	-4.81522	1.47037e-06	3.4171e-05	RWDD1	0.108783
2997.33	-0.753863	0.180758	-4.17056	3.03849e-05	0.000456852	SSB	0.0880207
4350.29	-0.753802	0.211906	-3.55724	0.000374765	0.0036796	KIF21A	0.22239
742.904	-0.753067	0.258137	-2.91732	0.00353058	0.0218613	MEIS1	0.0554457
126.348	-0.752611	0.271293	-2.77416	0.00553441	0.0308232	MRPL35	0.215965
2788.02	-0.751657	0.156997	-4.78773	1.6868e-06	3.84274e-05	KIF13B	0.111941
2344.14	-0.750233	0.172822	-4.34107	1.41794e-05	0.000240811	RANBP9	0.13797
6411.25	-0.749022	0.141444	-5.29553	1.18671e-07	3.91058e-06	SMARCA2	0.322771
679.174	-0.748865	0.197524	-3.79126	0.000149888	0.00172983	ARHGEF10L	0.137134
4105.72	-0.748148	0.205817	-3.63502	0.000277961	0.00290941	PCLO	0.0903989
1906.6	-0.747881	0.288897	-2.58875	0.00963256	0.0475445	NFASC	0.327944
419.961	-0.747664	0.268196	-2.78776	0.00530745	0.0298235	LRRC19	0.0894761
1379.86	-0.74681	0.188837	-3.95479	7.66004e-05	0.000997063	DDX10	0.10244
802.641	-0.745952	0.28841	-2.58643	0.0096976	0.0477749	CCDC58	0.305093
678.924	-0.745676	0.220367	-3.3838	0.000714908	0.00614228	RAB22A	0.0613141
2803.06	-0.744775	0.147737	-5.04122	4.62563e-07	1.25908e-05	ABLIM1	0.413107
584.673	-0.744524	0.196504	-3.78886	0.000151342	0.00174204	CTDSPL	0.795323
288.527	-0.744354	0.266715	-2.79082	0.00525751	0.0296211	FAM60A	0.0622546
1591.59	-0.744094	0.178367	-4.17171	3.02325e-05	0.000455688	ZKSCAN1	0.0985558
823.35	-0.743631	0.183191	-4.05932	4.9216e-05	0.000690958	PEX2	0.292853
318.238	-0.74349	0.268808	-2.76587	0.00567705	0.0313779	DLGAP1-AS1	0.105252
3320.94	-0.74279	0.248009	-2.99501	0.00274435	0.0178226	C11orf54	0.211861
2536.46	-0.742019	0.172258	-4.30761	1.65027e-05	0.000273887	R3HDM1	0.113119
8066.15	-0.740428	0.151894	-4.87462	1.09016e-06	2.65944e-05	KIF5B	0.130049
2565.66	-0.739718	0.17629	-4.19602	2.71647e-05	0.000415636	ZZZ3	0.200172
658.447	-0.738903	0.202018	-3.65762	0.000254572	0.00270185	ECHDC2	0.0560619
1595.37	-0.738245	0.172176	-4.28773	1.80507e-05	0.000294851	RAB11FIP2	0.125252
1492.33	-0.737925	0.256401	-2.87801	0.0040019	0.0240523	HGD	0.109768
72158.9	-0.737022	0.180353	-4.08656	4.37814e-05	0.000624863	SYNE2	3.24288
2717.59	-0.736984	0.1827	-4.03386	5.48684e-05	0.000751779	DENR	0.171121
251.153	-0.736895	0.233738	-3.15265	0.00161794	0.0116999	C14orf2	0.0923474
1506.1	-0.736677	0.192555	-3.8258	0.000130346	0.0015414	PTGR1	0.172903
938.355	-0.736582	0.221204	-3.32988	0.000868844	0.00718522	TSEN2	0.710001
104.299	-0.734551	0.224025	-3.27888	0.00104219	0.0082864	FGD5-AS1	0.156961
2117.96	-0.734445	0.176151	-4.16941	3.05394e-05	0.000458796	NNT	0.706183
308.784	-0.734387	0.273009	-2.68998	0.00714568	0.0377088	FDX1	0.0951489
4613.34	-0.734305	0.205094	-3.58034	0.000343148	0.00342828	FAM35A	0.479142
377.092	-0.733955	0.241896	-3.03417	0.00241196	0.0159656	MDM1	0.365873
1092.96	-0.733545	0.250772	-2.92515	0.00344292	0.0214277	PAPSS2	0.303373
157.086	-0.732938	0.283972	-2.58102	0.00985095	0.0483088	TRMT10C	0.832898
389.44	-0.732672	0.263083	-2.78495	0.00535357	0.0300271	CFAP70	0.0733173
98.5129	-0.732366	0.281314	-2.60337	0.00923111	0.0459237	RNF207	0.155186
5426.94	-0.73011	0.205406	-3.55447	0.000378739	0.00370664	ANK3	0.166959
852.767	-0.72958	0.191558	-3.80867	0.000139718	0.00163525	PPCS	0.165858
1830	-0.729126	0.217587	-3.35097	0.000805304	0.0067627	CIR1	0.165256
486.375	-0.727369	0.167621	-4.33937	1.42889e-05	0.000242138	MRPS16	0.0467655
8672.94	-0.725852	0.179443	-4.04503	5.23173e-05	0.000722755	ITPR2	0.209262
1727.22	-0.722786	0.167438	-4.31674	1.58351e-05	0.000263768	DNAJC7	0.300102
353.276	-0.721391	0.253097	-2.85025	0.00436849	0.0258548	DNAJC25	0.062485
7502.9	-0.720737	0.225413	-3.19741	0.00138666	0.0103489	RBBP8	0.38583
592.662	-0.71975	0.176857	-4.06968	4.70769e-05	0.000666575	CBR4	0.192562
952.702	-0.719626	0.274512	-2.62147	0.00875512	0.0440414	EPHX2	0.0600067
630.331	-0.719625	0.255524	-2.81628	0.0048584	0.0279113	AHCY	0.199472
1368.63	-0.718269	0.197067	-3.64479	0.000267606	0.00281883	PPP1R9A	0.245887
4592.43	-0.717602	0.182955	-3.92229	8.77117e-05	0.0011123	LMO7	0.312358
2510.03	-0.717315	0.188025	-3.815	0.000136184	0.0015981	CD164	0.0903853
3163.77	-0.71624	0.184335	-3.88554	0.000102101	0.00126743	SHTN1	0.193417
544.45	-0.714423	0.26039	-2.74366	0.0060758	0.0331198	LPCAT2	0.138853
1711.99	-0.714057	0.272646	-2.61899	0.00881896	0.0442599	NEBL	0.157362
1333.98	-0.713437	0.158693	-4.49571	6.93367e-06	0.000130664	JADE1	0.0411149
1902.41	-0.713006	0.185553	-3.8426	0.000121738	0.00145662	PARD3B	0.0691196
2664.94	-0.713004	0.148011	-4.81723	1.45568e-06	3.39652e-05	BRD7	0.0762127
139.45	-0.712601	0.259282	-2.74836	0.00598942	0.0327174	CHDH	0.140498
1046.51	-0.711708	0.213613	-3.33176	0.000862984	0.00714826	KIAA1191	0.0432081
2790.09	-0.709908	0.134761	-5.2679	1.3799e-07	4.45849e-06	ZMYND11	0.144532
228.178	-0.708423	0.250397	-2.8292	0.00466641	0.0271161	ACAP3	0.16373
1522.97	-0.707414	0.212131	-3.33481	0.000853591	0.00708333	ITGB3	0.0606774
612.023	-0.705962	0.179091	-3.94192	8.08318e-05	0.00104172	CCDC174	0.389385
2149.41	-0.705659	0.153899	-4.58519	4.5357e-06	9.09286e-05	ATG3	0.0801349
445.357	-0.704541	0.231066	-3.04909	0.00229538	0.0153593	SLC25A4	0.0662537
825.788	-0.703876	0.192282	-3.66064	0.000251591	0.00267723	SH3RF1	0.425447
1838.14	-0.700149	0.203933	-3.43324	0.000596425	0.00531994	GPHN	0.153098
916.629	-0.699896	0.232757	-3.00698	0.00263856	0.0172524	PBX1	0.262882
1770.21	-0.699759	0.20251	-3.45543	0.00054942	0.00497372	DNAJC2	0.125903
4997.16	-0.699744	0.170015	-4.11578	3.85873e-05	0.000562091	LDHB	0.0910348
611.327	-0.699498	0.217029	-3.22306	0.00126827	0.00965403	SUSD1	0.452196
1173.51	-0.698361	0.206535	-3.38132	0.000721382	0.00618915	TFAM	0.392192
112.387	-0.697945	0.267544	-2.60871	0.0090885	0.0453312	DEF8	0.0830399
1915.14	-0.696466	0.178399	-3.90397	9.46257e-05	0.00119086	WWC1	0.172058
1484.41	-0.696078	0.166751	-4.17435	2.98836e-05	0.0004523	SEPP1	0.0502964
1009.9	-0.692128	0.212085	-3.26344	0.00110067	0.00864547	ALDH2	0.121911
32851.4	-0.691874	0.206479	-3.35082	0.000805721	0.00676308	ZNF91	0.402442
8685.46	-0.690796	0.168916	-4.08958	4.32156e-05	0.000618631	UQCRB	0.173696
429.676	-0.68956	0.231427	-2.9796	0.00288625	0.0185459	RGL3	0.0743543
1654.97	-0.68912	0.193786	-3.55609	0.000376417	0.00368985	PRR13	0.510809
14662.2	-0.688755	0.146027	-4.71663	2.39784e-06	5.23304e-05	FMR1	0.144784
280.546	-0.687731	0.208002	-3.30637	0.000945142	0.00766657	ADI1	0.0603397
2058.7	-0.687333	0.161115	-4.26609	1.98927e-05	0.000320234	DNAJC21	0.122525
1284.87	-0.686609	0.248647	-2.76138	0.00575576	0.0317071	C12orf75	0.314828
832.44	-0.685538	0.193576	-3.54144	0.000397945	0.00385937	ECHDC1	0.440128
13413.5	-0.684976	0.209466	-3.27011	0.00107504	0.00848073	LUC7L3	0.0957054
992.295	-0.683901	0.177764	-3.84725	0.000119452	0.00143208	NAA20	0.158756
991.637	-0.68309	0.223061	-3.06234	0.00219615	0.0148554	NGFRAP1	0.0656188
707.139	-0.682468	0.216871	-3.14688	0.00165023	0.0118722	AHCYL2	0.194213
326.791	-0.682236	0.210719	-3.23766	0.00120516	0.00925872	ALAS1	0.0360697
562.204	-0.681108	0.216503	-3.14595	0.00165549	0.011903	MTFR1	0.479286
812.644	-0.679877	0.185126	-3.67252	0.000240175	0.00257302	HIP1R	0.032097
1277.02	-0.679582	0.172542	-3.93864	8.19446e-05	0.00105457	PPM1B	0.867079
499.471	-0.678994	0.211223	-3.21458	0.00130633	0.00988183	GGPS1	0.24896
6068.89	-0.678887	0.162235	-4.1846	2.85674e-05	0.000435051	TAX1BP1	0.0903327
2407.56	-0.678591	0.139298	-4.87152	1.10744e-06	2.69797e-05	BCLAF1	0.119767
388.259	-0.675216	0.200592	-3.36611	0.000762359	0.00647668	ZNF518B	0.141705
887.177	-0.674945	0.199052	-3.39079	0.000696911	0.00602536	SCRN3	0.393238
502.346	-0.674716	0.212593	-3.17375	0.00150483	0.0110865	TRNT1	0.187501
1183.61	-0.674366	0.20038	-3.36543	0.00076424	0.00648358	DBT	0.193009
1409.98	-0.673857	0.230184	-2.92748	0.00341725	0.0213043	MYO5C	0.20472
1192.96	-0.673846	0.140476	-4.79687	1.61167e-06	3.70359e-05	RNF6	0.0366415
322.777	-0.673457	0.213037	-3.16121	0.00157114	0.0114477	RCN2	0.0887925
2961.57	-0.67249	0.178077	-3.7764	0.00015911	0.00181899	MTUS1	0.102507
1362.72	-0.671558	0.152896	-4.39227	1.12174e-05	0.000199625	KIF3B	0.10057
454.181	-0.670469	0.247322	-2.71092	0.00670975	0.0357415	STMN1	1.16938
247.886	-0.669927	0.253813	-2.63945	0.00830408	0.0422932	CYSTM1	0.12014
809.609	-0.669307	0.194965	-3.43296	0.000597035	0.00532129	TFDP2	0.103132
1005.04	-0.667342	0.234145	-2.85012	0.00437026	0.0258569	ATP6V1E1	0.107667
851.443	-0.667268	0.233674	-2.85555	0.00429629	0.0254937	KIF27	0.392677
3009.68	-0.667161	0.189402	-3.52246	0.000427559	0.00409332	ITGA2	0.0914625
453.133	-0.666837	0.217234	-3.06966	0.002143	0.0145899	B3GALNT2	0.381519
2272.27	-0.666149	0.188584	-3.53238	0.000411844	0.00396672	TOM1L1	0.209849
1469.89	-0.666134	0.146162	-4.5575	5.17652e-06	0.000102423	PPP1R21	0.0826727
585.456	-0.664367	0.253573	-2.62002	0.00879242	0.0441754	CRYL1	0.0524327
1388.57	-0.664358	0.136954	-4.85094	1.22875e-06	2.93853e-05	KIF1C	0.0960083
975.693	-0.66393	0.189054	-3.51185	0.000445006	0.00421033	MPC2	0.103047
2700.07	-0.663704	0.114406	-5.80133	6.57922e-09	3.25797e-07	MAP4K3	0.121647
607.441	-0.663533	0.2074	-3.19929	0.00137768	0.0103017	ATP6V1H	0.192178
299.885	-0.66233	0.223213	-2.96725	0.00300474	0.019172	GNPNAT1	0.443252
4635.6	-0.661787	0.17096	-3.871	0.000108389	0.00132651	PKP4	0.169384
4934.4	-0.661337	0.123844	-5.34009	9.29006e-08	3.18219e-06	USP25	0.110898
619.888	-0.661035	0.222303	-2.97358	0.00294343	0.0188734	SCO1	0.179213
79.2569	-0.660846	0.241709	-2.73406	0.00625592	0.033792	MRPL38	0.227167
4080.21	-0.660487	0.122172	-5.40618	6.43815e-08	2.31405e-06	EPS15	0.133945
1873.81	-0.660416	0.231867	-2.84826	0.00439591	0.0259581	BHMT2	0.0729844
1060.63	-0.659121	0.240958	-2.73542	0.00623	0.0337183	SDHD	3.76446
2072.5	-0.659025	0.229462	-2.87204	0.0040783	0.0244229	GDAP1	0.0722511
14517.8	-0.6567	0.140294	-4.68089	2.85638e-06	6.06063e-05	TTC3	0.288767
2358.05	-0.654624	0.189141	-3.46104	0.000538086	0.00488713	EPB41L5	0.0891613
5783.55	-0.654297	0.165913	-3.9436	8.02671e-05	0.00103591	RB1CC1	0.15765
598.099	-0.653434	0.198001	-3.30016	0.000966302	0.00780537	UXS1	0.0798522
445.136	-0.653377	0.204128	-3.20081	0.0013704	0.0102557	TPD52	0.033915
10295.9	-0.653243	0.138886	-4.70346	2.55787e-06	5.52842e-05	NFAT5	0.320985
194.601	-0.653238	0.230704	-2.8315	0.00463302	0.0269909	GNB5	0.0961808
456.258	-0.652849	0.207644	-3.14409	0.00166607	0.0119578	DCAF11	0.0609536
259.37	-0.652212	0.21037	-3.10031	0.0019332	0.0134358	SH3GLB2	0.360302
4239.83	-0.651985	0.16885	-3.86133	0.000112773	0.00136731	ARID5B	0.201093
678.554	-0.651949	0.186085	-3.50349	0.000459203	0.00431566	SEC11C	0.0522772
808.267	-0.6518	0.184369	-3.5353	0.000407313	0.00392975	RAB5A	0.381842
983.321	-0.65169	0.177632	-3.66877	0.000243725	0.00260492	RAB12	0.161833
225.258	-0.649825	0.248019	-2.62007	0.00879127	0.0441754	CUEDC1	0.0327461
882.271	-0.649068	0.248839	-2.60838	0.00909709	0.0453312	STRADB	0.14239
489.445	-0.648776	0.197031	-3.29276	0.000992083	0.0079853	DCUN1D5	0.131198
417.072	-0.647935	0.204388	-3.17012	0.00152378	0.0111922	FAM200B	0.266959
388.19	-0.647925	0.229872	-2.81863	0.00482288	0.0278037	LAMTOR5	0.0535124
1484.56	-0.645863	0.182913	-3.53099	0.000414006	0.00398544	TMCO3	0.138763
563.084	-0.645191	0.235341	-2.74151	0.00611566	0.0332475	BRD3	0.0953021
1310.98	-0.64449	0.231277	-2.78665	0.00532554	0.0299055	UPF3B	0.293058
749.733	-0.644177	0.21102	-3.05268	0.00226809	0.0152065	COQ6	0.137428
886.255	-0.643519	0.242487	-2.65383	0.00795838	0.0409792	ZBTB24	0.192855
667.042	-0.643102	0.200839	-3.20208	0.00136438	0.0102233	IKZF5	0.118488
931.512	-0.641432	0.210143	-3.05236	0.00227048	0.015217	SPCS1	0.102532
2484.13	-0.640589	0.153467	-4.17413	2.99127e-05	0.000452365	TRAK2	0.157239
6433.04	-0.640332	0.120885	-5.29704	1.17697e-07	3.89256e-06	ARFGEF1	0.127449
829.078	-0.639143	0.191212	-3.34258	0.000830026	0.00691613	AZI2	0.0867298
655.927	-0.637964	0.213033	-2.99468	0.00274734	0.0178357	BDH2	0.0537845
394.39	-0.637626	0.219535	-2.90444	0.00367906	0.0225432	COX10	0.241151
6575.58	-0.63737	0.183198	-3.47914	0.000503031	0.00463903	EIF5B	0.222951
958.836	-0.636959	0.182715	-3.48609	0.000490144	0.00454088	PTPN21	0.142227
294.877	-0.63559	0.239736	-2.6512	0.0080206	0.0412297	UCHL3	0.233363
3635.87	-0.634324	0.181084	-3.50294	0.000460159	0.00432241	PARG	0.0897397
4393.48	-0.634278	0.204362	-3.1037	0.00191118	0.0133286	TSPYL1	0.4174
2252.31	-0.633696	0.243148	-2.60622	0.0091548	0.0455571	BNC2	0.12036
2644.44	-0.633627	0.137599	-4.6049	4.12668e-06	8.31864e-05	CUL3	0.0748915
6751	-0.631747	0.162816	-3.88013	0.000104402	0.00128951	CASC4	0.137278
2621.98	-0.631367	0.145083	-4.35177	1.35045e-05	0.000230856	PCMTD1	0.0822368
2234.73	-0.628783	0.216947	-2.89833	0.00375152	0.0228565	IDH2	0.0576004
3986.56	-0.628426	0.138821	-4.52688	5.98596e-06	0.000115798	AGL	0.0960875
498.137	-0.626873	0.221844	-2.82574	0.00471717	0.02735	TRPM4	0.154354
1959.33	-0.626682	0.199443	-3.14216	0.00167704	0.0120223	MAGI1	0.267926
508.925	-0.62587	0.195745	-3.19738	0.00138682	0.0103489	TBCEL	0.10572
833.222	-0.625392	0.200434	-3.12019	0.00180737	0.0127362	PRMT9	0.238551
3554.16	-0.624373	0.126876	-4.92113	8.60464e-07	2.14504e-05	CLIP1	0.0829865
452.781	-0.624089	0.225874	-2.763	0.00572725	0.0315812	THRA	0.106284
289.623	-0.62408	0.217699	-2.86671	0.00414759	0.024789	GTF2E2	0.0821274
535.93	-0.62318	0.22142	-2.81447	0.00488582	0.0280423	CCDC125	0.260821
4336.1	-0.622782	0.195652	-3.18311	0.00145701	0.0107888	FYCO1	0.0714696
1706.29	-0.621672	0.185808	-3.34578	0.000820506	0.0068619	UTP14C	0.219269
499.236	-0.621569	0.240941	-2.57976	0.00988693	0.0484587	GK5	1.42431
842.778	-0.621131	0.1638	-3.79201	0.000149433	0.00172619	POLDIP2	0.070414
1299.36	-0.621038	0.147754	-4.2032	2.63164e-05	0.000406065	CPSF2	0.0882269
2373.04	-0.620098	0.145578	-4.25954	2.04844e-05	0.000328598	NCOA7	0.0871384
676.757	-0.620063	0.160362	-3.86665	0.000110341	0.00134319	TTC39B	0.104461
1190.6	-0.617914	0.214948	-2.87472	0.00404386	0.0242565	SH3YL1	0.141481
5775.78	-0.616871	0.126287	-4.88466	1.03608e-06	2.53769e-05	OSBPL8	0.0991901
1476.42	-0.61607	0.163049	-3.77843	0.000157818	0.00180649	CEP162	0.120519
539.783	-0.61407	0.206814	-2.96919	0.00298587	0.0190783	DCAF13	0.197766
827.353	-0.613593	0.195933	-3.13165	0.00173826	0.0123761	SETDB2	0.228843
1076.23	-0.613033	0.196948	-3.11266	0.00185407	0.0130122	ULK4	0.295717
8838.55	-0.611452	0.139155	-4.39403	1.11267e-05	0.000198592	CD2AP	0.174325
1595.94	-0.610984	0.184595	-3.30986	0.00093343	0.00760389	GINM1	0.0865523
1404.98	-0.609056	0.211153	-2.88443	0.00392125	0.0236904	THOC7	0.19509
6924.65	-0.608826	0.163013	-3.73484	0.000187835	0.00209866	ZC3H13	0.260369
332.728	-0.608308	0.225367	-2.69918	0.00695096	0.0367898	NMT2	0.0594404
565.614	-0.608169	0.206665	-2.94278	0.0032528	0.020454	ATPIF1	0.218656
2374.88	-0.608167	0.220914	-2.75296	0.00590587	0.0323677	KCNJ16	0.067818
2207.3	-0.607928	0.167572	-3.62787	0.000285766	0.00297063	CCDC82	0.110882
2341.39	-0.607604	0.147448	-4.1208	3.77555e-05	0.000552182	CTR9	0.113192
1955.34	-0.60565	0.148337	-4.08294	4.447e-05	0.000633107	ISCU	0.107162
548.466	-0.605165	0.179427	-3.37277	0.00074417	0.00634879	COX5A	0.061098
7629.22	-0.60422	0.191205	-3.16006	0.00157737	0.0114794	DCAF17	0.206417
981.739	-0.604145	0.234937	-2.57153	0.0101251	0.0492816	FAM175A	0.203058
1119.35	-0.603885	0.192335	-3.13976	0.00169088	0.0120977	NGRN	0.072837
424.848	-0.602879	0.194762	-3.09546	0.00196507	0.013621	PLEKHG3	0.08148
388.924	-0.602267	0.207581	-2.90136	0.00371543	0.0226974	TRIM26	0.168235
919.378	-0.600304	0.191859	-3.12889	0.00175468	0.0124418	DAAM1	0.0751446
3306.12	-0.59994	0.16906	-3.54868	0.000387162	0.00377691	PDHA1	0.207972
167.407	-0.59928	0.208027	-2.88078	0.00396691	0.023901	DUS1L	0.0835204
1990.06	-0.597686	0.136398	-4.38192	1.17638e-05	0.000207122	DHX29	0.0752502
2654.27	-0.5966	0.136262	-4.37834	1.19585e-05	0.000209538	NEK1	0.185481
2438.37	-0.596181	0.142459	-4.18493	2.85254e-05	0.000434995	ASXL2	0.0992415
702.747	-0.595858	0.221718	-2.68746	0.00719983	0.0379417	NHSL1	0.239216
1079.84	-0.595843	0.17608	-3.38394	0.000714542	0.00614203	CLPX	0.40344
400.774	-0.594472	0.224479	-2.64824	0.0080913	0.0414878	SLC20A2	0.152219
305.981	-0.593687	0.179947	-3.29922	0.000969524	0.007821	SSU72	0.451108
1003.14	-0.591871	0.164206	-3.60444	0.000312821	0.00319179	BCL9	0.154252
2420.36	-0.591401	0.154247	-3.83412	0.000126015	0.00149918	NR2F2	0.0732644
844.328	-0.589983	0.210308	-2.80533	0.00502646	0.0286152	TMA7	0.120126
9219.02	-0.589274	0.14356	-4.10472	4.04809e-05	0.000586872	ANKRD12	0.105049
1052.57	-0.588689	0.189249	-3.11066	0.00186671	0.0130835	MED4	0.223377
740.636	-0.587524	0.170234	-3.45128	0.00055794	0.00504082	ZNF226	0.194244
828.246	-0.586715	0.175424	-3.34455	0.000824152	0.00688607	IVD	0.0637941
494.183	-0.586623	0.201542	-2.91067	0.00360657	0.0222487	INTS12	0.108147
1456.82	-0.585439	0.223798	-2.61593	0.00889855	0.0444822	CHPT1	0.168215
849.909	-0.585058	0.157448	-3.71588	0.000202497	0.00222966	PRKACB	0.22848
3906.27	-0.584538	0.115233	-5.07266	3.92286e-07	1.0981e-05	NCOA1	0.0430104
1641.15	-0.583908	0.163447	-3.57245	0.000353654	0.00351016	ESF1	0.0673671
355.234	-0.580608	0.211027	-2.75134	0.00593517	0.0324697	GTF2IRD1	0.087989
571.127	-0.579969	0.204419	-2.83716	0.00455166	0.0266533	ZNF260	0.246983
334.068	-0.578785	0.15422	-3.75297	0.000174751	0.00197304	USP19	0.0700924
1427.88	-0.57732	0.155278	-3.71798	0.000200818	0.0022152	IWS1	0.220396
1238.62	-0.576662	0.177969	-3.24024	0.0011943	0.00919076	TPCN1	0.186244
4639.2	-0.57661	0.134377	-4.291	1.7787e-05	0.000292011	SOS2	0.414213
2081.32	-0.576278	0.21127	-2.72768	0.00637809	0.0342333	C19orf12	0.0946785
1077.04	-0.575552	0.178912	-3.21696	0.00129557	0.00981671	MTA3	0.0903027
5537.1	-0.57547	0.148386	-3.87821	0.000105227	0.0012974	KIAA2026	0.621687
5457.36	-0.57536	0.165072	-3.48551	0.000491202	0.00454769	ACBD5	0.216948
474.622	-0.574977	0.21352	-2.69284	0.00708453	0.0374315	SFMBT1	0.0987088
854.972	-0.574774	0.198037	-2.90235	0.0037037	0.0226553	SLC25A5	0.188436
885.926	-0.574049	0.167838	-3.42025	0.000625627	0.00552347	SPATA13	0.0725278
322.563	-0.573518	0.177512	-3.23087	0.00123416	0.00944167	ZNF605	0.10219
973.197	-0.573494	0.178074	-3.22054	0.00127947	0.00972531	FAM204A	0.149643
2451.55	-0.573364	0.175687	-3.26354	0.00110028	0.00864547	ESCO1	0.157864
221.821	-0.572918	0.219634	-2.60851	0.00909361	0.0453312	MSANTD4	0.0665543
529.675	-0.572755	0.184244	-3.10867	0.00187932	0.0131516	SPTY2D1	0.152649
191.649	-0.571817	0.208598	-2.74124	0.00612077	0.0332654	TADA3	0.0994738
3276.04	-0.5716	0.182267	-3.13606	0.00171233	0.0122368	EVC	0.380554
707.834	-0.571544	0.190601	-2.99864	0.00271185	0.0176398	BLZF1	0.293416
2534.7	-0.571067	0.152139	-3.75358	0.000174329	0.00197071	PPP2R5C	0.193289
645.226	-0.570967	0.213992	-2.66816	0.00762675	0.0396377	ZDHHC3	0.154108
560.984	-0.570959	0.166781	-3.4234	0.000618429	0.0054707	PRKCA	0.0986113
1192.73	-0.570383	0.202839	-2.812	0.00492351	0.0282142	TEX9	0.150872
1739.82	-0.568638	0.171086	-3.3237	0.000888315	0.00730495	PPP2R5A	0.148158
334.532	-0.568291	0.204714	-2.77602	0.00550283	0.0306942	FASTKD5	0.237275
1468.36	-0.568239	0.154059	-3.68846	0.000225613	0.00242987	EYA3	0.253367
635.228	-0.567174	0.200886	-2.82337	0.00475222	0.027492	ANGEL2	0.245457
19413.2	-0.566393	0.146241	-3.87301	0.000107498	0.00131826	ATRX	0.25269
4292.14	-0.566296	0.118873	-4.76388	1.89905e-06	4.27239e-05	SECISBP2L	0.103135
4388.37	-0.56572	0.148207	-3.8171	0.000135029	0.00158874	DLG1	0.208827
1946.92	-0.565585	0.205114	-2.75741	0.00582609	0.0319979	CFAP36	0.329248
1399.04	-0.565416	0.219224	-2.57917	0.00990394	0.048529	NAV2	0.124966
1044.94	-0.564857	0.170031	-3.32207	0.000893519	0.00733781	NOLC1	0.0730534
6062.4	-0.563249	0.20281	-2.77723	0.00548249	0.0305995	EPB41L2	0.105557
777.697	-0.563007	0.201423	-2.79515	0.00518755	0.02934	MKKS	0.0936326
3612.23	-0.559724	0.188799	-2.96465	0.0030303	0.0193148	CCDC47	0.348067
908.652	-0.558792	0.17001	-3.28682	0.00101327	0.00811284	TRAPPC6B	0.130028
616.853	-0.55822	0.183196	-3.04713	0.00231041	0.0154279	TOM1L2	0.0848054
804.596	-0.557962	0.199689	-2.79415	0.00520363	0.0293942	TERF1	0.16368
1341.14	-0.55784	0.167091	-3.33854	0.000842185	0.00699824	DECR1	0.141772
2151.5	-0.557377	0.144388	-3.86028	0.000113259	0.00137229	FOXP1	0.440279
11800.9	-0.55707	0.106858	-5.21316	1.85649e-07	5.82285e-06	NCOR1	0.180967
942.304	-0.556948	0.178201	-3.12539	0.00177572	0.0125568	PPP3R1	0.186823
1177.64	-0.55694	0.162123	-3.4353	0.000591895	0.00528472	NOL10	0.129229
2066.42	-0.55596	0.172633	-3.22048	0.00127977	0.00972531	LGR4	0.0709627
1919.39	-0.554924	0.163804	-3.38773	0.000704741	0.00608072	ZNF326	0.0578018
707.932	-0.554568	0.192509	-2.88073	0.00396755	0.023901	PPP4R2	0.123497
1392.28	-0.553933	0.196591	-2.81769	0.00483703	0.02785	FAM192A	0.0660974
1741.27	-0.553789	0.172924	-3.2025	0.0013624	0.0102169	TMEM245	0.0436615
2024.12	-0.553728	0.197374	-2.80548	0.00502411	0.0286152	ANO10	0.21702
872	-0.552082	0.195804	-2.81956	0.00480896	0.0277322	MRPL19	0.599206
2056.62	-0.551469	0.172169	-3.20307	0.00135969	0.0102008	SNRPD3	0.170989
4934.66	-0.550472	0.150379	-3.66056	0.000251665	0.00267723	ABCD3	0.086866
852.393	-0.549992	0.186403	-2.95056	0.003172	0.0200916	GRHPR	0.0831668
6310.5	-0.549695	0.113144	-4.85837	1.18357e-06	2.85588e-05	SETD2	0.207484
1975.1	-0.549455	0.212523	-2.5854	0.00972665	0.0478611	IL1R1	0.258082
519.75	-0.549219	0.211519	-2.59655	0.00941659	0.0467189	JUND	0.096461
9028.41	-0.547783	0.1833	-2.98844	0.00280402	0.0181069	MYLK	0.127631
1552.3	-0.547684	0.173468	-3.15726	0.00159259	0.0115763	APPL1	0.0972459
2639.88	-0.547485	0.167835	-3.26205	0.00110609	0.00867687	MTMR10	0.363201
839.582	-0.545977	0.155473	-3.51172	0.000445224	0.00421033	ITGB1BP1	0.0652106
1378.82	-0.543477	0.152019	-3.57505	0.000350159	0.00348305	WDR48	0.0595475
585.109	-0.542447	0.162731	-3.33339	0.000857936	0.00711173	ACAD10	0.336052
3172.45	-0.54194	0.132325	-4.09552	4.21215e-05	0.000605347	BBX	0.0944323
1778.44	-0.541674	0.167421	-3.23541	0.00121468	0.00931221	REST	0.41048
8884.45	-0.540879	0.16468	-3.28442	0.00102191	0.00816407	SEC63	0.087417
864.295	-0.540712	0.206127	-2.6232	0.00871088	0.0439145	AK3	0.17712
1296.48	-0.540438	0.159208	-3.39455	0.000687418	0.00595664	RAD17	0.1324
2395.99	-0.540161	0.158358	-3.41101	0.000647234	0.00565974	PPIL4	0.212269
921.092	-0.539858	0.17398	-3.103	0.00191573	0.0133347	APTX	0.136463
2655.17	-0.539682	0.157805	-3.41992	0.000626385	0.00552347	COL6A1	0.119399
5595.29	-0.539301	0.180647	-2.98539	0.0028322	0.018263	SMC3	0.154045
5802.13	-0.539225	0.123833	-4.35444	1.33408e-05	0.000228486	ITSN2	0.139962
491.33	-0.53878	0.189439	-2.84409	0.00445387	0.0262069	C21orf59	0.121516
3352.69	-0.538249	0.141349	-3.80793	0.000140134	0.00163696	ZNF721	0.264302
320.676	-0.538084	0.191948	-2.80328	0.0050586	0.0287712	ZFAT	0.0939966
2233.18	-0.537999	0.177149	-3.03699	0.00238953	0.0158459	IFT88	0.380695
1850.18	-0.537178	0.162853	-3.29855	0.000971845	0.00783279	VAV3	0.0468033
10520.5	-0.537171	0.141253	-3.80291	0.000143009	0.00166627	PHF3	0.0712151
356	-0.536653	0.201848	-2.6587	0.00784423	0.0404918	ATP5J	0.14077
1242.3	-0.535469	0.17419	-3.07405	0.00211172	0.0144073	MUT	0.051628
1286.11	-0.533616	0.189667	-2.81343	0.00490158	0.0281062	MRPS22	0.30505
3190.09	-0.533165	0.183614	-2.90373	0.00368751	0.0225798	TRPS1	0.213095
3374.6	-0.531791	0.15356	-3.46308	0.000534038	0.0048586	ARID4A	0.0834539
8496.58	-0.5302	0.149949	-3.53587	0.000406436	0.003925	CDC42BPA	0.294075
1819.72	-0.529067	0.180459	-2.93178	0.00337022	0.0210903	EFCAB13	0.170229
4073.24	-0.527478	0.138674	-3.80373	0.000142533	0.00166222	SLK	0.135573
1338.54	-0.526244	0.17973	-2.92797	0.00341187	0.0212868	ANKRD13C	0.169014
2298.4	-0.526013	0.155715	-3.37806	0.000729994	0.00624539	EFCAB14	0.0400595
2563.91	-0.52471	0.135874	-3.86173	0.000112589	0.00136598	SREBF2	0.0813791
2190.45	-0.524549	0.170196	-3.08203	0.00205595	0.014106	EXOC5	0.141551
549.115	-0.524132	0.161228	-3.25087	0.00115054	0.00894084	THUMPD3	0.0498583
1541.81	-0.524087	0.191637	-2.73479	0.00624193	0.0337427	EIF4E	0.252264
6517.86	-0.524017	0.131314	-3.99057	6.59135e-05	0.00087867	SLTM	0.134939
5586.91	-0.522486	0.159435	-3.2771	0.00104878	0.00832913	ROCK2	0.0697257
1309.14	-0.522118	0.181504	-2.87662	0.0040196	0.0241335	SUCLG2	0.0927584
1206.34	-0.521592	0.130256	-4.00435	6.21882e-05	0.000837595	TFCP2	0.045012
803.765	-0.520338	0.170071	-3.05954	0.0022168	0.0149452	VAV2	0.0354518
2738.38	-0.519717	0.166588	-3.11978	0.00180988	0.0127489	NOP58	0.120797
2418.21	-0.519059	0.198434	-2.61578	0.0089023	0.0444822	MYO5B	0.115728
1817.71	-0.51603	0.156815	-3.2907	0.000999394	0.00802724	STRAP	0.252959
3685.56	-0.51532	0.125805	-4.09619	4.20007e-05	0.000604088	USP8	0.0637892
960.515	-0.514085	0.175585	-2.92784	0.00341327	0.0212868	MTX2	0.184822
1000.83	-0.509386	0.182454	-2.79187	0.00524052	0.0295568	C9orf78	0.381837
3678.84	-0.509359	0.19811	-2.57109	0.0101379	0.0492971	C14orf105	0.196857
1718.95	-0.509117	0.161377	-3.15482	0.00160598	0.0116411	CASP8AP2	0.310882
3255.84	-0.508396	0.125793	-4.04153	5.31041e-05	0.000730904	VWA8	0.19069
728.538	-0.508095	0.179676	-2.82783	0.00468643	0.0271977	BAP1	0.123357
3225.76	-0.507048	0.156926	-3.23114	0.001233	0.00944071	IFT80	0.253047
5039.35	-0.505184	0.117487	-4.29992	1.70862e-05	0.000282766	ATXN2	0.193234
7798.33	-0.504616	0.160606	-3.14195	0.00167829	0.0120265	LRRFIP1	0.106568
3360.25	-0.503514	0.157284	-3.20131	0.00136802	0.0102422	ADD3	0.16829
2689.76	-0.502455	0.142935	-3.51526	0.000439319	0.00416964	TLK2	0.223494
1526.27	-0.500276	0.176076	-2.84125	0.00449377	0.0263906	TACC2	0.662815
3025.79	-0.500268	0.14311	-3.49569	0.000472846	0.00441202	HOOK3	0.305709
4667.83	-0.499338	0.114321	-4.36787	1.25464e-05	0.000217746	RBL2	0.225138
3904.03	-0.499231	0.134695	-3.70639	0.000210231	0.00229679	NDUFS1	0.0746578
2802.2	-0.498066	0.13319	-3.7395	0.000184385	0.00206899	SNX13	0.22766
15265	-0.497254	0.135414	-3.6721	0.000240562	0.00257566	XIAP	0.112262
4719.83	-0.497158	0.147208	-3.37725	0.000732135	0.00626077	NEMF	0.268578
1301.8	-0.496697	0.156525	-3.17327	0.0015073	0.0110935	STAU2	0.145331
1097.12	-0.4962	0.193411	-2.56552	0.0103022	0.049909	CARF	0.0855657
2204.66	-0.494867	0.172232	-2.87325	0.0040627	0.0243455	DAG1	0.0935999
5945.53	-0.494411	0.140843	-3.51038	0.000447461	0.00422273	USO1	0.134447
2768.9	-0.493318	0.159238	-3.09799	0.00194839	0.0135349	RAD21	0.343214
1647.03	-0.493175	0.156593	-3.14941	0.00163602	0.011798	SUB1	0.169807
38847.7	-0.490821	0.161387	-3.04127	0.00235579	0.0156792	SYNE1	0.136508
820.2	-0.489001	0.180609	-2.7075	0.00677911	0.0360372	NADK2	0.136982
873.501	-0.487158	0.187698	-2.59544	0.00944706	0.046827	CCDC18	0.379267
998.227	-0.485619	0.143374	-3.38708	0.000706402	0.00609217	ZC3H7B	0.287044
1671.93	-0.484911	0.173318	-2.79781	0.00514508	0.029172	NF2	0.103308
5340	-0.48488	0.129755	-3.7369	0.000186306	0.00208669	TRPM7	0.151264
625.081	-0.484618	0.161979	-2.99186	0.00277283	0.0179564	ZNF766	0.0516147
695.002	-0.483503	0.164639	-2.93675	0.00331675	0.0208257	MGAT5	0.221897
4680.47	-0.481803	0.148626	-3.24172	0.00118811	0.00916574	PSIP1	0.103915
1892.15	-0.479958	0.1774	-2.70551	0.00681993	0.0362168	ZBTB44	0.202591
6382.69	-0.477625	0.163536	-2.92062	0.00349337	0.0216973	LITAF	1.10725
1717.66	-0.477331	0.157164	-3.03715	0.00238828	0.0158459	CPT1A	0.0821526
3398.06	-0.477249	0.132794	-3.59389	0.000325775	0.00329045	NFE2L2	0.142623
1945.34	-0.476373	0.158581	-3.00398	0.00266472	0.0174047	ANKRD28	0.235788
948.417	-0.475974	0.179928	-2.64535	0.00816054	0.0417576	DIS3L	0.266319
2246.84	-0.470867	0.165001	-2.85372	0.00432106	0.025599	ZCRB1	0.196504
78146.9	-0.470579	0.141738	-3.32005	0.000900012	0.00738115	RANBP2	0.39196
1998.24	-0.469945	0.177866	-2.64213	0.00823861	0.0420774	EIF2S2	0.113299
8849.96	-0.468728	0.160125	-2.92725	0.00341969	0.0213123	EIF3E	0.56821
2573.26	-0.468131	0.159687	-2.93156	0.00337265	0.0210903	ATP5A1	0.0780013
2016.2	-0.467692	0.137106	-3.41117	0.000646847	0.00565974	WASL	0.0634351
1639.5	-0.467392	0.154324	-3.02864	0.0024566	0.0162242	KAT2B	0.301758
990.829	-0.46695	0.175961	-2.65372	0.0079611	0.0409817	TRAF3IP1	0.089477
8689.57	-0.466365	0.136852	-3.40779	0.000654905	0.00571842	GCC2	0.114921
708.772	-0.464719	0.171684	-2.70683	0.00679291	0.0361001	SLC25A30	0.121004
5257.22	-0.464338	0.156231	-2.97212	0.00295752	0.0189304	FXR1	0.0674922
1263.41	-0.464074	0.152271	-3.04769	0.00230605	0.0154064	USP1	0.0440138
13690.7	-0.463905	0.129986	-3.56888	0.000358514	0.00355065	MYO6	0.0745107
2670.52	-0.463646	0.153926	-3.01213	0.0025942	0.0170112	RAD23B	0.107367
4444.13	-0.461983	0.131204	-3.52111	0.000429741	0.00410654	TAOK1	0.0928194
1198.04	-0.461749	0.163106	-2.83097	0.00464069	0.0270208	HSDL2	0.0351363
1191.24	-0.461041	0.164768	-2.79812	0.00514004	0.0291525	SYAP1	0.0801872
509.617	-0.46098	0.178049	-2.58907	0.00962364	0.047539	TMEM260	0.386343
3567.57	-0.460895	0.145989	-3.15705	0.00159377	0.0115802	CLOCK	0.544911
1751.64	-0.46059	0.1733	-2.65776	0.00786626	0.0405507	ATP6V1C1	5.64056
1453.33	-0.460287	0.123404	-3.72992	0.000191541	0.00213353	ANXA11	0.356902
1534.32	-0.460091	0.145358	-3.16523	0.00154963	0.0113318	MFF	0.111119
614.408	-0.459959	0.165934	-2.77195	0.0055722	0.0309769	PAPD5	0.0869101
1737.86	-0.459739	0.165931	-2.77066	0.00559428	0.0310617	STRN	0.173935
4366.82	-0.459705	0.107934	-4.25914	2.05218e-05	0.000328909	AP3B1	0.13787
4776.88	-0.459701	0.132502	-3.46938	0.000521658	0.00476262	CCAR1	0.134566
2207.73	-0.45939	0.15234	-3.01556	0.00256505	0.0168503	PLS3	0.208699
1373.25	-0.459322	0.151965	-3.02256	0.00250649	0.0165133	TUFM	0.0703394
2284.47	-0.458564	0.160584	-2.85561	0.00429543	0.0254937	PAIP1	0.0484361
28004.2	-0.457965	0.163992	-2.7926	0.00522859	0.0295036	DST	4.27738
456.257	-0.455787	0.171438	-2.65861	0.0078464	0.0404918	OTUD5	0.10816
1276.81	-0.453948	0.159298	-2.84968	0.00437634	0.0258845	C17orf85	0.502589
2416.56	-0.453881	0.126998	-3.57394	0.000351655	0.00349412	NARS	0.0710739
2111.73	-0.453705	0.135755	-3.34209	0.000831498	0.00692206	SUV420H1	0.0698458
3264.17	-0.452251	0.123341	-3.66669	0.000245711	0.00262307	OSBPL9	0.098153
3076.82	-0.450945	0.130984	-3.44274	0.000575852	0.00516425	MPHOSPH8	0.118576
1113.59	-0.450382	0.164683	-2.73485	0.00624092	0.0337427	ARL5A	0.0801686
1112.08	-0.449329	0.144383	-3.11207	0.00185781	0.0130312	NAE1	0.0540031
677.852	-0.447621	0.169529	-2.64038	0.00828129	0.0422023	FKBP8	0.105399
2331.63	-0.446468	0.136071	-3.28115	0.00103385	0.00823514	ZRANB2	0.144776
1162.4	-0.445779	0.162416	-2.74468	0.00605699	0.033037	UBN1	0.178532
1151.06	-0.444612	0.162828	-2.73056	0.00632261	0.0339973	UBE2K	0.36094
2646.87	-0.443863	0.119011	-3.72961	0.000191778	0.00213486	TRIM33	0.158603
2047.25	-0.439234	0.16572	-2.65046	0.00803815	0.0412966	STARD7	0.124686
1434.47	-0.438361	0.164303	-2.668	0.00763042	0.0396377	CCNC	0.204436
878.309	-0.437625	0.165274	-2.64787	0.00810011	0.0415213	MRPL3	0.0776989
1984.49	-0.437151	0.113825	-3.84056	0.000122756	0.00146688	SAFB2	0.0254973
10635.4	-0.436257	0.119856	-3.63983	0.000272818	0.00286381	TPR	0.0802348
1240.15	-0.434241	0.152155	-2.85394	0.00431803	0.0255894	ERCC6	0.190528
5436.1	-0.432805	0.105643	-4.09686	4.18797e-05	0.000602824	USP7	0.106743
2313.11	-0.431656	0.129909	-3.32274	0.000891367	0.00732344	RBM27	0.232441
2242.34	-0.43002	0.155642	-2.76288	0.00572943	0.0315812	ATP5L	0.141098
2683.03	-0.429377	0.152118	-2.82266	0.00476276	0.0275267	METAP2	0.0814723
1222.48	-0.428981	0.155879	-2.75201	0.00592311	0.0324232	RHEB	0.132474
1257.86	-0.428619	0.159085	-2.69427	0.00705431	0.0372935	DNAJC3	0.300522
908.71	-0.428253	0.154396	-2.77372	0.00554188	0.0308545	SNX19	0.0700462
2072.15	-0.428085	0.15765	-2.71541	0.00661945	0.0353535	SH3D19	0.296735
24271.7	-0.427836	0.148566	-2.87977	0.00397964	0.0239501	RPL4	0.377015
822.477	-0.427195	0.160564	-2.6606	0.00780018	0.040328	METTL14	0.173812
14147.7	-0.426965	0.161707	-2.64037	0.0082816	0.0422023	SET	0.0987043
2091.29	-0.426944	0.143456	-2.97613	0.00291913	0.0187373	VPS36	0.0773338
3219.71	-0.426745	0.138516	-3.08083	0.00206422	0.0141521	KIAA1217	0.493167
5450.93	-0.425572	0.110599	-3.8479	0.000119137	0.00143019	USP24	0.14682
1849.04	-0.423263	0.163083	-2.59538	0.00944866	0.046827	MCCC1	0.191724
2606.49	-0.421971	0.14215	-2.96848	0.00299276	0.019109	RABGAP1L	0.272519
4233.49	-0.421374	0.128783	-3.27197	0.00106802	0.00843938	R3HDM2	0.0705098
3090.67	-0.42122	0.118849	-3.54415	0.000393877	0.00382602	MIER1	0.284931
1973.6	-0.421144	0.152817	-2.75588	0.00585348	0.0321239	PRDM2	0.789858
1750.05	-0.417938	0.131392	-3.18085	0.00146846	0.0108559	STAM2	0.0711172
13999.9	-0.417839	0.152112	-2.74691	0.006016	0.0328429	ANKRD11	0.100625
1865.88	-0.417564	0.152575	-2.73677	0.00620457	0.0336067	ABCF1	0.147747
2256.82	-0.415738	0.132841	-3.12958	0.00175056	0.0124175	MIB1	0.235337
1135.64	-0.41343	0.131468	-3.14472	0.00166245	0.0119365	SLC44A1	0.183019
3691.79	-0.411558	0.151667	-2.71357	0.00665629	0.0355086	PIK3R1	0.133563
8015.85	-0.410603	0.158787	-2.58588	0.00971318	0.0478129	TTC19	0.208514
1142.77	-0.409937	0.143923	-2.8483	0.00439533	0.0259581	CAPRIN2	0.0778145
1131.85	-0.409518	0.151367	-2.70547	0.00682084	0.0362168	SDAD1	0.198934
2635.6	-0.408722	0.131718	-3.10302	0.00191557	0.0133347	EIF5	0.0591973
2653.1	-0.406542	0.135333	-3.00402	0.00266439	0.0174047	EIF2AK1	0.126212
976.754	-0.404404	0.140347	-2.88146	0.00395841	0.0238776	C3orf17	0.0554621
5416.46	-0.404129	0.126323	-3.19917	0.00137823	0.0103017	THOC2	0.10456
6784.12	-0.404049	0.141514	-2.85519	0.00430108	0.0255139	BOD1L1	0.117033
2565.93	-0.400884	0.148294	-2.70331	0.00686518	0.0363975	SCYL2	0.272643
1549.55	-0.400556	0.141626	-2.82827	0.00468002	0.0271778	DNTTIP2	0.1034
4544.39	-0.400448	0.123485	-3.24288	0.00118329	0.00914465	SYNCRIP	0.118401
3690.89	-0.399725	0.123789	-3.22908	0.00124188	0.00948878	RSF1	0.311054
1812.89	-0.398565	0.125551	-3.17451	0.00150087	0.0110686	IMMT	0.527152
3116.57	-0.398498	0.121237	-3.28693	0.00101284	0.00811284	SHOC2	0.120602
2618.73	-0.395887	0.153804	-2.57398	0.0100537	0.0490648	SAT1	0.0352764
1580.3	-0.39557	0.143618	-2.75432	0.00588147	0.0322534	CWC22	0.103459
6897.26	-0.395282	0.138879	-2.84624	0.00442392	0.0260728	VAPB	0.898614
1229.95	-0.393709	0.140854	-2.79515	0.0051876	0.02934	KIF16B	0.052054
3695.63	-0.392698	0.107987	-3.63653	0.000276331	0.00289401	DDX6	0.266597
4814.18	-0.392626	0.145687	-2.695	0.00703888	0.0372336	NUCKS1	0.121499
1645.58	-0.390561	0.148129	-2.63663	0.00837346	0.0425871	ICE2	0.247863
6987.47	-0.390489	0.13138	-2.9722	0.00295671	0.0189304	RAD50	0.0929491
1103.9	-0.390256	0.146776	-2.65886	0.00784049	0.0404918	FAM172A	0.0391895
2740.29	-0.389359	0.119762	-3.25111	0.00114954	0.00893687	ICE1	0.188322
2452.03	-0.38746	0.145072	-2.67082	0.00756672	0.039403	SLC12A6	0.102895
1852.95	-0.386136	0.123577	-3.12466	0.0017801	0.012583	CUL5	0.0833162
6106.57	-0.3843	0.140589	-2.73349	0.00626666	0.0338262	COL18A1	0.0758682
23490.6	-0.384027	0.128446	-2.98979	0.00279172	0.0180595	EIF4G2	0.0862937
5245.49	-0.382239	0.0955972	-3.99844	6.37616e-05	0.000854987	PIKFYVE	0.0960919
2727.03	-0.374714	0.112533	-3.32982	0.000869024	0.00718522	RNF10	0.142366
3775.3	-0.371146	0.108801	-3.41123	0.000646711	0.00565974	ZNF106	0.229766
4084.62	-0.37089	0.106718	-3.47543	0.000510037	0.00468941	SSFA2	0.0931326
4354.51	-0.365022	0.13777	-2.64952	0.00806074	0.0413574	ARID4B	0.189938
2611.3	-0.364766	0.13248	-2.75337	0.00589852	0.0323371	STRN3	0.0937451
7260.12	-0.363096	0.119556	-3.03703	0.00238922	0.0158459	TJP1	0.188593
1569.32	-0.36277	0.121292	-2.99089	0.00278164	0.018007	WBP11	0.0560608
2464.44	-0.362673	0.120399	-3.01224	0.00259323	0.017011	AAK1	0.281571
2291.52	-0.360586	0.130661	-2.7597	0.00578547	0.0318612	LRRC16A	0.0779199
2727.78	-0.359769	0.104694	-3.43638	0.000589541	0.00527144	NCOA2	0.12905
2352.44	-0.35914	0.136229	-2.63629	0.0083818	0.0426057	LPIN2	0.277689
1784	-0.358312	0.126241	-2.83832	0.00453519	0.026591	TBC1D5	0.182845
8255.2	-0.357906	0.107796	-3.32023	0.000899446	0.00737983	HIPK3	0.0774916
2572.28	-0.349407	0.120487	-2.89995	0.00373228	0.0227698	SLC35F5	0.0867032
10530.8	-0.34753	0.117051	-2.96905	0.00298724	0.0190804	PCM1	0.131451
2493.12	-0.346805	0.106541	-3.25515	0.00113334	0.0088487	ARID1B	0.0474413
3276.86	-0.336491	0.108106	-3.11261	0.00185439	0.0130122	FBXO11	0.208607
2106.59	-0.335976	0.127616	-2.6327	0.00847088	0.0429507	AP3D1	0.207627
2156.49	-0.334912	0.115848	-2.89096	0.00384069	0.023283	DHX36	0.0913588
14176.5	-0.3336	0.103598	-3.22013	0.00128133	0.00973305	NIPBL	0.360955
11863.7	-0.332071	0.108345	-3.06494	0.00217712	0.0147619	BPTF	0.139353
11855.6	-0.33127	0.124415	-2.66262	0.00775343	0.0401848	EIF3A	0.23593
1826.07	-0.331105	0.119208	-2.77755	0.00547706	0.030588	NAP1L4	0.0546362
2964.02	-0.328957	0.12169	-2.70323	0.00686685	0.0363975	TJP2	0.057619
7134.39	-0.327532	0.12321	-2.65832	0.00785309	0.0405057	KAT6B	0.108626
7987.91	-0.324471	0.118391	-2.74068	0.00613131	0.0333127	SENP6	0.213592
1258.11	-0.323241	0.120578	-2.68076	0.0073455	0.0385644	CUL4A	0.184002
7321.16	-0.32305	0.104977	-3.07735	0.00208852	0.0142704	GIGYF2	0.107303
2442.21	-0.311784	0.116627	-2.67335	0.00750977	0.0392	CLASP2	0.28961
2201.97	-0.311359	0.102356	-3.04192	0.00235075	0.0156571	MBTPS1	0.0984898
4727.44	-0.309934	0.112724	-2.7495	0.00596871	0.0326336	STAG2	0.283062
8325.25	-0.303742	0.106991	-2.83894	0.00452638	0.0265564	HECTD1	0.176875
8123.67	-0.301824	0.112203	-2.68999	0.00714543	0.0377088	ERBB2IP	0.25122
1290.16	-0.298138	0.106203	-2.80725	0.00499658	0.0285022	NT5C2	0.0713366
3024.94	-0.296922	0.107385	-2.76503	0.0056918	0.0314499	MGA	0.0447356
3053.78	-0.287309	0.104384	-2.75243	0.00591551	0.0323977	C2CD5	0.167636
6301.03	-0.273757	0.0990833	-2.7629	0.00572909	0.0315812	PHKB	0.134068
3746.11	0.284459	0.101612	2.79947	0.00511865	0.0290674	COPA	0.126877
4638.73	0.299098	0.102844	2.90826	0.00363442	0.0223448	ATF7IP	0.0679289
5060.16	0.311928	0.119172	2.61745	0.00885896	0.0443793	MON2	0.0585401
5258.66	0.313635	0.0950116	3.30102	0.000963329	0.00778481	LARS	0.0290593
3337.65	0.313744	0.115049	2.72704	0.00639043	0.034271	ARID2	0.103941
2853.34	0.322988	0.10426	3.0979	0.00194894	0.0135349	QKI	0.0979126
6074.8	0.326262	0.105377	3.09613	0.00196062	0.0136004	HNRNPK	0.171843
720.299	0.327199	0.127391	2.56845	0.0102154	0.0495884	FARSB	0.0660907
9897.92	0.330493	0.100232	3.29729	0.000976241	0.00786126	PRPF8	0.108834
3440.87	0.333604	0.119708	2.78681	0.00532298	0.0299016	NPEPPS	0.0327387
20006.2	0.343466	0.100694	3.411	0.000647253	0.00565974	DYNC1H1	0.715587
3044.6	0.344167	0.132056	2.60621	0.00915493	0.0455571	INTS3	0.0720629
3635.71	0.354107	0.130394	2.71566	0.00661442	0.035337	GDI2	0.143687
6947.03	0.355161	0.121126	2.93216	0.00336613	0.0210721	AKAP13	0.0442699
1382.11	0.358254	0.136611	2.62245	0.00873012	0.0439715	DDX18	0.260702
11778	0.370035	0.117332	3.15374	0.00161192	0.0116749	FUS	0.484226
1472.46	0.37062	0.13917	2.66307	0.00774313	0.0401431	2024-09-10	0.131496
3151.46	0.370749	0.14429	2.56947	0.0101854	0.0494561	ESYT2	0.768919
12910.5	0.374083	0.139775	2.67632	0.0074435	0.0389555	CTNNB1	0.0401739
788.817	0.380298	0.147799	2.57308	0.0100798	0.0491397	AKT1	0.104775
1534.64	0.382256	0.135984	2.81104	0.00493817	0.0282804	ARPC1A	0.0683067
4474.51	0.383722	0.145852	2.6309	0.00851591	0.0431071	PNRC1	0.29844
5036.12	0.385245	0.110239	3.49464	0.000474708	0.00442592	FRYL	0.182191
976.239	0.385408	0.149017	2.58633	0.00970052	0.0477764	ACTR10	0.113582
1447.56	0.385806	0.132946	2.90197	0.0037082	0.0226608	ZNFX1	0.0774979
1757.26	0.386283	0.139405	2.77095	0.00558934	0.0310438	AP2M1	0.119938
2440.58	0.38689	0.139281	2.77777	0.00547326	0.0305761	ZBTB38	0.142847
1820.06	0.38737	0.146859	2.6377	0.00834706	0.0424647	RIN2	0.263349
756.456	0.387982	0.125436	3.09307	0.00198097	0.0137051	SMU1	0.356502
697.624	0.388544	0.145149	2.67685	0.00743171	0.038905	PTBP1	0.164127
799.482	0.388654	0.13491	2.88084	0.00396614	0.023901	SNX17	0.10989
2797.86	0.390057	0.115866	3.36646	0.000761396	0.00647151	TNS3	0.209617
1320.23	0.390545	0.130886	2.98385	0.00284649	0.0183357	IPO9	0.363521
1858.68	0.390825	0.130398	2.99717	0.00272498	0.0177095	ATXN2L	0.235936
1638.13	0.394525	0.136227	2.8961	0.00377837	0.0229817	LRCH3	0.106521
[truncated: 1,766 more rows]
